# Supplementary material for: A molecular barcode and web-based data analysis tool to identify imported Plasmodium vivax malaria
Source: Commun Biol. 2022 Dec 23;5:1411. doi: 10.1038/s42003-022-04352-2 (PMC9789135; doi:10.1038/s42003-022-04352-2)
Supplement: Supplementary file 4 — Supplementary Data 1 [file 42003_2022_4352_MOESM4_ESM.xls]

## Sheet: SupplementaryData-1
FOLD_ID	CLASS	MODEL	MCC
0	Afghanistan	BR38	0.946015
0	Bangladesh	BR38	0.863669
0	Bhutan	BR38	1
0	Brazil	BR38	0.89198
0	Cambodia	BR38	0.441807
0	China	BR38	0.770375
0	Colombia	BR38	0.834963
0	Ethiopia	BR38	1
0	India	BR38	0.89198
0	Indonesia	BR38	0.896092
0	Iran	BR38	1
0	Madagascar	BR38	1
0	Malaysia	BR38	0.703175
0	Mexico	BR38	1
0	Myanmar	BR38	0.589011
0	Papua New Guinea	BR38	-0.0108405
0	Peru	BR38	0.883271
0	Philippines	BR38	0.661232
0	Sudan	BR38	1
0	Thailand	BR38	0.617587
0	Vietnam	BR38	0.0524759
1	Afghanistan	BR38	0.771958
1	Bangladesh	BR38	0.506529
1	Bhutan	BR38	1
1	Brazil	BR38	1
1	Cambodia	BR38	0.536364
1	China	BR38	0.863669
1	Colombia	BR38	0.950765
1	Ethiopia	BR38	1
1	India	BR38	0.662859
1	Indonesia	BR38	0.909829
1	Iran	BR38	0.923259
1	Madagascar	BR38	1
1	Malaysia	BR38	0.840498
1	Mexico	BR38	1
1	Myanmar	BR38	0.242682
1	Papua New Guinea	BR38	0.661232
1	Peru	BR38	0.932812
1	Philippines	BR38	0.661232
1	Sudan	BR38	1
1	Thailand	BR38	0.586475
1	Vietnam	BR38	0.422728
2	Afghanistan	BR38	0.810705
2	Bangladesh	BR38	0.722252
2	Bhutan	BR38	1
2	Brazil	BR38	0.89198
2	Cambodia	BR38	0.572843
2	China	BR38	1
2	Colombia	BR38	0.834963
2	Ethiopia	BR38	0.91036
2	India	BR38	0.662859
2	Indonesia	BR38	0.911256
2	Iran	BR38	1
2	Madagascar	BR38	1
2	Malaysia	BR38	0.869413
2	Mexico	BR38	1
2	Myanmar	BR38	0.770375
2	Papua New Guinea	BR38	0
2	Peru	BR38	0.711274
2	Philippines	BR38	-0.0132764
2	Sudan	BR38	1
2	Thailand	BR38	0.586511
2	Vietnam	BR38	0.580887
3	Afghanistan	BR38	0.940157
3	Bangladesh	BR38	0.910346
3	Bhutan	BR38	0.863656
3	Brazil	BR38	1
3	Cambodia	BR38	0.692634
3	China	BR38	1
3	Colombia	BR38	0.829619
3	Ethiopia	BR38	1
3	India	BR38	0.910346
3	Indonesia	BR38	0.942168
3	Iran	BR38	1
3	Madagascar	BR38	1
3	Malaysia	BR38	1
3	Mexico	BR38	1
3	Myanmar	BR38	0.744505
3	Papua New Guinea	BR38	0.495929
3	Peru	BR38	0.889388
3	Philippines	BR38	0.863656
3	Sudan	BR38	0.891967
3	Thailand	BR38	0.616083
3	Vietnam	BR38	0.341223
4	Afghanistan	BR38	0.834916
4	Bangladesh	BR38	0.665804
4	Bhutan	BR38	1
4	Brazil	BR38	0.863656
4	Cambodia	BR38	0.54415
4	China	BR38	1
4	Colombia	BR38	0.835495
4	Ethiopia	BR38	0.840472
4	India	BR38	0.863656
4	Indonesia	BR38	0.923865
4	Iran	BR38	0.910346
4	Madagascar	BR38	1
4	Malaysia	BR38	0.411248
4	Mexico	BR38	1
4	Myanmar	BR38	0.58895
4	Papua New Guinea	BR38	0.495929
4	Peru	BR38	0.699293
4	Philippines	BR38	0.811998
4	Sudan	BR38	1
4	Thailand	BR38	0.591184
4	Vietnam	BR38	0.262114
5	Afghanistan	BR38	0.745233
5	Bangladesh	BR38	0.569487
5	Bhutan	BR38	1
5	Brazil	BR38	1
5	Cambodia	BR38	0.572843
5	China	BR38	1
5	Colombia	BR38	0.849747
5	Ethiopia	BR38	0.840498
5	India	BR38	0.343951
5	Indonesia	BR38	0.909829
5	Iran	BR38	1
5	Madagascar	BR38	1
5	Malaysia	BR38	0.923259
5	Mexico	BR38	1
5	Myanmar	BR38	0.433738
5	Papua New Guinea	BR38	-0.0108405
5	Peru	BR38	0.816708
5	Philippines	BR38	0.242682
5	Sudan	BR38	1
5	Thailand	BR38	0.631382
5	Vietnam	BR38	0.0524759
6	Afghanistan	BR38	0.834963
6	Bangladesh	BR38	0.722252
6	Bhutan	BR38	1
6	Brazil	BR38	0.89198
6	Cambodia	BR38	0.595967
6	China	BR38	1
6	Colombia	BR38	0.89435
6	Ethiopia	BR38	0.91036
6	India	BR38	0.812023
6	Indonesia	BR38	0.923986
6	Iran	BR38	1
6	Madagascar	BR38	1
6	Malaysia	BR38	0.788811
6	Mexico	BR38	1
6	Myanmar	BR38	0.697326
6	Papua New Guinea	BR38	0.400505
6	Peru	BR38	0.793598
6	Philippines	BR38	0.661232
6	Sudan	BR38	1
6	Thailand	BR38	0.486704
6	Vietnam	BR38	0.227143
7	Afghanistan	BR38	0.889416
7	Bangladesh	BR38	0.242682
7	Bhutan	BR38	1
7	Brazil	BR38	1
7	Cambodia	BR38	0.387298
7	China	BR38	0.863669
7	Colombia	BR38	0.869594
7	Ethiopia	BR38	1
7	India	BR38	1
7	Indonesia	BR38	0.940984
7	Iran	BR38	1
7	Madagascar	BR38	1
7	Malaysia	BR38	0.654383
7	Mexico	BR38	1
7	Myanmar	BR38	0.784027
7	Papua New Guinea	BR38	0.814287
7	Peru	BR38	0.932812
7	Philippines	BR38	0.770375
7	Sudan	BR38	1
7	Thailand	BR38	0.680009
7	Vietnam	BR38	0.30989
8	Afghanistan	BR38	0.940157
8	Bangladesh	BR38	0.662815
8	Bhutan	BR38	1
8	Brazil	BR38	0.863656
8	Cambodia	BR38	0.464027
8	China	BR38	0.863656
8	Colombia	BR38	0.682955
8	Ethiopia	BR38	0.932798
8	India	BR38	0.840472
8	Indonesia	BR38	0.869576
8	Iran	BR38	0.662815
8	Madagascar	BR38	1
8	Malaysia	BR38	0.793552
8	Mexico	BR38	1
8	Myanmar	BR38	0.569443
8	Papua New Guinea	BR38	0.569443
8	Peru	BR38	0.561232
8	Philippines	BR38	0.574221
8	Sudan	BR38	1
8	Thailand	BR38	0.572479
8	Vietnam	BR38	0.309709
9	Afghanistan	BR38	0.876976
9	Bangladesh	BR38	0.78399
9	Bhutan	BR38	0.770352
9	Brazil	BR38	0.863656
9	Cambodia	BR38	0.555838
9	China	BR38	0.863656
9	Colombia	BR38	0.889388
9	Ethiopia	BR38	1
9	India	BR38	0.811998
9	Indonesia	BR38	0.92595
9	Iran	BR38	1
9	Madagascar	BR38	1
9	Malaysia	BR38	0.78399
9	Mexico	BR38	1
9	Myanmar	BR38	0.662815
9	Papua New Guinea	BR38	0.495929
9	Peru	BR38	1
9	Philippines	BR38	0.891967
9	Sudan	BR38	0.863656
9	Thailand	BR38	0.524295
9	Vietnam	BR38	0.474545
10	Afghanistan	BR38	0.849747
10	Bangladesh	BR38	0.433738
10	Bhutan	BR38	1
10	Brazil	BR38	0.89198
10	Cambodia	BR38	0.371626
10	China	BR38	1
10	Colombia	BR38	0.6545
10	Ethiopia	BR38	0.851587
10	India	BR38	0.863669
10	Indonesia	BR38	0.86979
10	Iran	BR38	0.91036
10	Madagascar	BR38	1
10	Malaysia	BR38	0.793598
10	Mexico	BR38	1
10	Myanmar	BR38	0.534145
10	Papua New Guinea	BR38	0.495951
10	Peru	BR38	0.766542
10	Philippines	BR38	0.814287
10	Sudan	BR38	1
10	Thailand	BR38	0.553964
10	Vietnam	BR38	0.22874
11	Afghanistan	BR38	0.748728
11	Bangladesh	BR38	0.89198
11	Bhutan	BR38	1
11	Brazil	BR38	0.812023
11	Cambodia	BR38	0.583285
11	China	BR38	1
11	Colombia	BR38	0.889416
11	Ethiopia	BR38	0.91036
11	India	BR38	0.812023
11	Indonesia	BR38	0.942261
11	Iran	BR38	0.923259
11	Madagascar	BR38	1
11	Malaysia	BR38	0.703175
11	Mexico	BR38	1
11	Myanmar	BR38	0.433738
11	Papua New Guinea	BR38	0.814287
11	Peru	BR38	0.784027
11	Philippines	BR38	0.647499
11	Sudan	BR38	1
11	Thailand	BR38	0.625692
11	Vietnam	BR38	0.0918699
12	Afghanistan	BR38	0.89435
12	Bangladesh	BR38	0.840498
12	Bhutan	BR38	0.89198
12	Brazil	BR38	1
12	Cambodia	BR38	0.448377
12	China	BR38	1
12	Colombia	BR38	0.907699
12	Ethiopia	BR38	0.91036
12	India	BR38	0.89198
12	Indonesia	BR38	0.927209
12	Iran	BR38	1
12	Madagascar	BR38	1
12	Malaysia	BR38	0.784027
12	Mexico	BR38	0.814287
12	Myanmar	BR38	-0.0121533
12	Papua New Guinea	BR38	0
12	Peru	BR38	0.932812
12	Philippines	BR38	0.506529
12	Sudan	BR38	1
12	Thailand	BR38	0.481708
12	Vietnam	BR38	0.262336
13	Afghanistan	BR38	0.809664
13	Bangladesh	BR38	0.722208
13	Bhutan	BR38	1
13	Brazil	BR38	1
13	Cambodia	BR38	0.55798
13	China	BR38	0.770352
13	Colombia	BR38	0.907669
13	Ethiopia	BR38	1
13	India	BR38	0.840472
13	Indonesia	BR38	0.876984
13	Iran	BR38	0.910346
13	Madagascar	BR38	1
13	Malaysia	BR38	0.654306
13	Mexico	BR38	1
13	Myanmar	BR38	0.662815
13	Papua New Guinea	BR38	0.275231
13	Peru	BR38	0.861201
13	Philippines	BR38	0.863656
13	Sudan	BR38	1
13	Thailand	BR38	0.664512
13	Vietnam	BR38	0.171533
14	Afghanistan	BR38	0.793193
14	Bangladesh	BR38	0.662815
14	Bhutan	BR38	1
14	Brazil	BR38	1
14	Cambodia	BR38	0.56408
14	China	BR38	0.863656
14	Colombia	BR38	0.889388
14	Ethiopia	BR38	1
14	India	BR38	0.343899
14	Indonesia	BR38	0.862865
14	Iran	BR38	1
14	Madagascar	BR38	1
14	Malaysia	BR38	0.793552
14	Mexico	BR38	1
14	Myanmar	BR38	0.620145
14	Papua New Guinea	BR38	-0.0189814
14	Peru	BR38	0.940157
14	Philippines	BR38	0.749673
14	Sudan	BR38	0.863656
14	Thailand	BR38	0.602464
14	Vietnam	BR38	0.470221
15	Afghanistan	BR38	0.950765
15	Bangladesh	BR38	0.863669
15	Bhutan	BR38	0.863669
15	Brazil	BR38	0.89198
15	Cambodia	BR38	0.536364
15	China	BR38	1
15	Colombia	BR38	0.89435
15	Ethiopia	BR38	0.840498
15	India	BR38	1
15	Indonesia	BR38	0.915856
15	Iran	BR38	1
15	Madagascar	BR38	1
15	Malaysia	BR38	0.851587
15	Mexico	BR38	1
15	Myanmar	BR38	0.242682
15	Papua New Guinea	BR38	0.495951
15	Peru	BR38	0.883271
15	Philippines	BR38	0.400505
15	Sudan	BR38	1
15	Thailand	BR38	0.619227
15	Vietnam	BR38	0.140248
16	Afghanistan	BR38	0.76599
16	Bangladesh	BR38	0.722252
16	Bhutan	BR38	1
16	Brazil	BR38	0.89198
16	Cambodia	BR38	0.476899
16	China	BR38	0.863669
16	Colombia	BR38	0.788701
16	Ethiopia	BR38	0.923259
16	India	BR38	0.89198
16	Indonesia	BR38	0.922691
16	Iran	BR38	0.861227
16	Madagascar	BR38	1
16	Malaysia	BR38	0.66908
16	Mexico	BR38	1
16	Myanmar	BR38	0.627307
16	Papua New Guinea	BR38	0.661232
16	Peru	BR38	0.793598
16	Philippines	BR38	1
16	Sudan	BR38	1
16	Thailand	BR38	0.586475
16	Vietnam	BR38	0.280009
17	Afghanistan	BR38	0.713711
17	Bangladesh	BR38	0.784027
17	Bhutan	BR38	0.495951
17	Brazil	BR38	1
17	Cambodia	BR38	0.464391
17	China	BR38	1
17	Colombia	BR38	0.907699
17	Ethiopia	BR38	1
17	India	BR38	0.662859
17	Indonesia	BR38	0.911256
17	Iran	BR38	1
17	Madagascar	BR38	1
17	Malaysia	BR38	0.699336
17	Mexico	BR38	1
17	Myanmar	BR38	0.89198
17	Papua New Guinea	BR38	0
17	Peru	BR38	0.861227
17	Philippines	BR38	0.770375
17	Sudan	BR38	1
17	Thailand	BR38	0.5553
17	Vietnam	BR38	0.237171
18	Afghanistan	BR38	0.816662
18	Bangladesh	BR38	0.840472
18	Bhutan	BR38	1
18	Brazil	BR38	1
18	Cambodia	BR38	0.547779
18	China	BR38	1
18	Colombia	BR38	0.849699
18	Ethiopia	BR38	1
18	India	BR38	0.840472
18	Indonesia	BR38	0.862865
18	Iran	BR38	1
18	Madagascar	BR38	1
18	Malaysia	BR38	0.861201
18	Mexico	BR38	1
18	Myanmar	BR38	0.495929
18	Papua New Guinea	BR38	0.204512
18	Peru	BR38	0.711216
18	Philippines	BR38	0.322404
18	Sudan	BR38	1
18	Thailand	BR38	0.554282
18	Vietnam	BR38	-0.0184328
19	Afghanistan	BR38	0.790378
19	Bangladesh	BR38	0.891967
19	Bhutan	BR38	1
19	Brazil	BR38	0.863656
19	Cambodia	BR38	0.356544
19	China	BR38	0.770352
19	Colombia	BR38	0.946
19	Ethiopia	BR38	0.923245
19	India	BR38	0
19	Indonesia	BR38	0.939942
19	Iran	BR38	1
19	Madagascar	BR38	1
19	Malaysia	BR38	0.861201
19	Mexico	BR38	1
19	Myanmar	BR38	0.534069
19	Papua New Guinea	BR38	0.703253
19	Peru	BR38	0.932798
19	Philippines	BR38	0.891967
19	Sudan	BR38	0.863656
19	Thailand	BR38	0.653604
19	Vietnam	BR38	0.274036
20	Afghanistan	BR38	0.946015
20	Bangladesh	BR38	0.662859
20	Bhutan	BR38	1
20	Brazil	BR38	1
20	Cambodia	BR38	0.484848
20	China	BR38	1
20	Colombia	BR38	0.89435
20	Ethiopia	BR38	1
20	India	BR38	0.812023
20	Indonesia	BR38	0.866116
20	Iran	BR38	0.770375
20	Madagascar	BR38	1
20	Malaysia	BR38	0.829659
20	Mexico	BR38	1
20	Myanmar	BR38	0.794505
20	Papua New Guinea	BR38	-0.0108405
20	Peru	BR38	0.946015
20	Philippines	BR38	0.275304
20	Sudan	BR38	1
20	Thailand	BR38	0.617587
20	Vietnam	BR38	0.29324
21	Afghanistan	BR38	0.849747
21	Bangladesh	BR38	0.91036
21	Bhutan	BR38	0.863669
21	Brazil	BR38	0.703274
21	Cambodia	BR38	0.553514
21	China	BR38	1
21	Colombia	BR38	0.748728
21	Ethiopia	BR38	0.91036
21	India	BR38	0.744536
21	Indonesia	BR38	0.937989
21	Iran	BR38	0.923259
21	Madagascar	BR38	1
21	Malaysia	BR38	0.932812
21	Mexico	BR38	1
21	Myanmar	BR38	0.627307
21	Papua New Guinea	BR38	0.770375
21	Peru	BR38	0.477654
21	Philippines	BR38	0.770375
21	Sudan	BR38	1
21	Thailand	BR38	0.600944
21	Vietnam	BR38	0.422728
22	Afghanistan	BR38	0.70444
22	Bangladesh	BR38	0.89198
22	Bhutan	BR38	1
22	Brazil	BR38	1
22	Cambodia	BR38	0.387298
22	China	BR38	0.863669
22	Colombia	BR38	0.89435
22	Ethiopia	BR38	0.91036
22	India	BR38	0.749707
22	Indonesia	BR38	0.893534
22	Iran	BR38	1
22	Madagascar	BR38	1
22	Malaysia	BR38	0.620213
22	Mexico	BR38	1
22	Myanmar	BR38	0.491224
22	Papua New Guinea	BR38	0.275304
22	Peru	BR38	0.869413
22	Philippines	BR38	0.770375
22	Sudan	BR38	1
22	Thailand	BR38	0.520225
22	Vietnam	BR38	0.329785
23	Afghanistan	BR38	0.766478
23	Bangladesh	BR38	0.794475
23	Bhutan	BR38	1
23	Brazil	BR38	0.770352
23	Cambodia	BR38	0.519873
23	China	BR38	1
23	Colombia	BR38	1
23	Ethiopia	BR38	1
23	India	BR38	0.58895
23	Indonesia	BR38	0.886333
23	Iran	BR38	1
23	Madagascar	BR38	1
23	Malaysia	BR38	0.793552
23	Mexico	BR38	1
23	Myanmar	BR38	0.662815
23	Papua New Guinea	BR38	0.343899
23	Peru	BR38	0.861201
23	Philippines	BR38	0.574221
23	Sudan	BR38	1
23	Thailand	BR38	0.584827
23	Vietnam	BR38	0.212224
24	Afghanistan	BR38	0.883239
24	Bangladesh	BR38	0.840472
24	Bhutan	BR38	0.863656
24	Brazil	BR38	1
24	Cambodia	BR38	0.622741
24	China	BR38	0.770352
24	Colombia	BR38	0.849699
24	Ethiopia	BR38	0.923245
24	India	BR38	1
24	Indonesia	BR38	0.92595
24	Iran	BR38	0.910346
24	Madagascar	BR38	1
24	Malaysia	BR38	0.711216
24	Mexico	BR38	1
24	Myanmar	BR38	0.770352
24	Papua New Guinea	BR38	0
24	Peru	BR38	0.861201
24	Philippines	BR38	0.703253
24	Sudan	BR38	0.863656
24	Thailand	BR38	0.617284
24	Vietnam	BR38	0.212224
25	Afghanistan	BR38	0.889416
25	Bangladesh	BR38	0.744536
25	Bhutan	BR38	0.863669
25	Brazil	BR38	1
25	Cambodia	BR38	0.469689
25	China	BR38	0.863669
25	Colombia	BR38	0.907699
25	Ethiopia	BR38	0.923259
25	India	BR38	0.812023
25	Indonesia	BR38	0.866116
25	Iran	BR38	0.91036
25	Madagascar	BR38	1
25	Malaysia	BR38	0.613762
25	Mexico	BR38	1
25	Myanmar	BR38	0.589011
25	Papua New Guinea	BR38	0
25	Peru	BR38	0.877004
25	Philippines	BR38	0.400505
25	Sudan	BR38	1
25	Thailand	BR38	0.489149
25	Vietnam	BR38	0.325734
26	Afghanistan	BR38	0.654917
26	Bangladesh	BR38	0.722252
26	Bhutan	BR38	1
26	Brazil	BR38	1
26	Cambodia	BR38	0.395809
26	China	BR38	0.863669
26	Colombia	BR38	0.869594
26	Ethiopia	BR38	1
26	India	BR38	0.744536
26	Indonesia	BR38	0.938588
26	Iran	BR38	0.812023
26	Madagascar	BR38	1
26	Malaysia	BR38	0.603538
26	Mexico	BR38	1
26	Myanmar	BR38	0.383516
26	Papua New Guinea	BR38	0.574238
26	Peru	BR38	0.861227
26	Philippines	BR38	0.863669
26	Sudan	BR38	0
26	Thailand	BR38	0.4663
26	Vietnam	BR38	0.145024
27	Afghanistan	BR38	0.89435
27	Bangladesh	BR38	0.89198
27	Bhutan	BR38	1
27	Brazil	BR38	0.89198
27	Cambodia	BR38	0.587879
27	China	BR38	1
27	Colombia	BR38	0.748728
27	Ethiopia	BR38	0.91036
27	India	BR38	0.89198
27	Indonesia	BR38	0.908325
27	Iran	BR38	1
27	Madagascar	BR38	1
27	Malaysia	BR38	0.940172
27	Mexico	BR38	1
27	Myanmar	BR38	0.89198
27	Papua New Guinea	BR38	0.506529
27	Peru	BR38	0.620213
27	Philippines	BR38	0.661232
27	Sudan	BR38	0.863669
27	Thailand	BR38	0.649216
27	Vietnam	BR38	0.470345
28	Afghanistan	BR38	0.686977
28	Bangladesh	BR38	1
28	Bhutan	BR38	1
28	Brazil	BR38	0.863656
28	Cambodia	BR38	0.570446
28	China	BR38	0.863656
28	Colombia	BR38	0.894318
28	Ethiopia	BR38	0.923245
28	India	BR38	0.433663
28	Indonesia	BR38	0.915719
28	Iran	BR38	1
28	Madagascar	BR38	1
28	Malaysia	BR38	0.861201
28	Mexico	BR38	1
28	Myanmar	BR38	0.602232
28	Papua New Guinea	BR38	0
28	Peru	BR38	0.793552
28	Philippines	BR38	0.770352
28	Sudan	BR38	1
28	Thailand	BR38	0.829783
28	Vietnam	BR38	-0.0457738
29	Afghanistan	BR38	0.745324
29	Bangladesh	BR38	0.620145
29	Bhutan	BR38	1
29	Brazil	BR38	0.863656
29	Cambodia	BR38	0.603943
29	China	BR38	1
29	Colombia	BR38	0.834916
29	Ethiopia	BR38	0.932798
29	India	BR38	0.863656
29	Indonesia	BR38	0.895924
29	Iran	BR38	0.78399
29	Madagascar	BR38	1
29	Malaysia	BR38	0.861201
29	Mexico	BR38	1
29	Myanmar	BR38	0.770352
29	Papua New Guinea	BR38	0.275231
29	Peru	BR38	0.793552
29	Philippines	BR38	0.699293
29	Sudan	BR38	1
29	Thailand	BR38	0.504621
29	Vietnam	BR38	0.341223
30	Afghanistan	BR38	0.76599
30	Bangladesh	BR38	0.495951
30	Bhutan	BR38	1
30	Brazil	BR38	0.89198
30	Cambodia	BR38	0.330303
30	China	BR38	1
30	Colombia	BR38	0.869594
30	Ethiopia	BR38	0.923259
30	India	BR38	0.812023
30	Indonesia	BR38	0.863081
30	Iran	BR38	0.840498
30	Madagascar	BR38	1
30	Malaysia	BR38	0.829659
30	Mexico	BR38	1
30	Myanmar	BR38	0.770375
30	Papua New Guinea	BR38	-0.0108405
30	Peru	BR38	0.809702
30	Philippines	BR38	0.770375
30	Sudan	BR38	1
30	Thailand	BR38	0.542307
30	Vietnam	BR38	0.348931
31	Afghanistan	BR38	0.776137
31	Bangladesh	BR38	0.91036
31	Bhutan	BR38	0.863669
31	Brazil	BR38	0.89198
31	Cambodia	BR38	0.609206
31	China	BR38	1
31	Colombia	BR38	0.946015
31	Ethiopia	BR38	0.91036
31	India	BR38	0.569487
31	Indonesia	BR38	0.956045
31	Iran	BR38	1
31	Madagascar	BR38	1
31	Malaysia	BR38	0.851587
31	Mexico	BR38	1
31	Myanmar	BR38	0.794505
31	Papua New Guinea	BR38	0.814287
31	Peru	BR38	0.861227
31	Philippines	BR38	0.574238
31	Sudan	BR38	0.863669
31	Thailand	BR38	0.673732
31	Vietnam	BR38	0.227143
32	Afghanistan	BR38	0.834963
32	Bangladesh	BR38	0.91036
32	Bhutan	BR38	1
32	Brazil	BR38	1
32	Cambodia	BR38	0.371626
32	China	BR38	0.863669
32	Colombia	BR38	0.869594
32	Ethiopia	BR38	0.91036
32	India	BR38	0.89198
32	Indonesia	BR38	0.955173
32	Iran	BR38	1
32	Madagascar	BR38	1
32	Malaysia	BR38	0.620213
32	Mexico	BR38	1
32	Myanmar	BR38	0.383516
32	Papua New Guinea	BR38	0.574238
32	Peru	BR38	0.861227
32	Philippines	BR38	0.770375
32	Sudan	BR38	1
32	Thailand	BR38	0.66424
32	Vietnam	BR38	0.262336
33	Afghanistan	BR38	0.723833
33	Bangladesh	BR38	0.910346
33	Bhutan	BR38	1
33	Brazil	BR38	1
33	Cambodia	BR38	0.519873
33	China	BR38	0.770352
33	Colombia	BR38	0.907669
33	Ethiopia	BR38	1
33	India	BR38	0.433663
33	Indonesia	BR38	0.954366
33	Iran	BR38	1
33	Madagascar	BR38	0.863656
33	Malaysia	BR38	0.738764
33	Mexico	BR38	1
33	Myanmar	BR38	0.657445
33	Papua New Guinea	BR38	0.569443
33	Peru	BR38	0.861201
33	Philippines	BR38	0.863656
33	Sudan	BR38	1
33	Thailand	BR38	0.505644
33	Vietnam	BR38	0.0992503
34	Afghanistan	BR38	1
34	Bangladesh	BR38	0.78399
34	Bhutan	BR38	1
34	Brazil	BR38	0.863656
34	Cambodia	BR38	0.587583
34	China	BR38	1
34	Colombia	BR38	0.834916
34	Ethiopia	BR38	1
34	India	BR38	1
34	Indonesia	BR38	0.882562
34	Iran	BR38	1
34	Madagascar	BR38	1
34	Malaysia	BR38	0.711216
34	Mexico	BR38	1
34	Myanmar	BR38	0
34	Papua New Guinea	BR38	0.495929
34	Peru	BR38	0.738764
34	Philippines	BR38	0.662815
34	Sudan	BR38	1
34	Thailand	BR38	0.718737
34	Vietnam	BR38	0.171533
35	Afghanistan	BR38	0.907699
35	Bangladesh	BR38	0.89198
35	Bhutan	BR38	1
35	Brazil	BR38	0.812023
35	Cambodia	BR38	0.612395
35	China	BR38	1
35	Colombia	BR38	0.889416
35	Ethiopia	BR38	1
35	India	BR38	0.703274
35	Indonesia	BR38	0.942261
35	Iran	BR38	1
35	Madagascar	BR38	1
35	Malaysia	BR38	0.840498
35	Mexico	BR38	1
35	Myanmar	BR38	0.442379
35	Papua New Guinea	BR38	0.495951
35	Peru	BR38	0.816708
35	Philippines	BR38	0.647499
35	Sudan	BR38	0.863669
35	Thailand	BR38	0.661166
35	Vietnam	BR38	0.29324
36	Afghanistan	BR38	0.622001
36	Bangladesh	BR38	0.91036
36	Bhutan	BR38	0.863669
36	Brazil	BR38	1
36	Cambodia	BR38	0.490578
36	China	BR38	1
36	Colombia	BR38	0.849747
36	Ethiopia	BR38	0.91036
36	India	BR38	0.699336
36	Indonesia	BR38	0.928872
36	Iran	BR38	0.923259
36	Madagascar	BR38	1
36	Malaysia	BR38	0.840498
36	Mexico	BR38	1
36	Myanmar	BR38	0.722252
36	Papua New Guinea	BR38	0
36	Peru	BR38	0.869413
36	Philippines	BR38	0.661232
36	Sudan	BR38	1
36	Thailand	BR38	0.631382
36	Vietnam	BR38	0.227143
37	Afghanistan	BR38	0.946015
37	Bangladesh	BR38	0.794505
37	Bhutan	BR38	1
37	Brazil	BR38	1
37	Cambodia	BR38	0.448377
37	China	BR38	0.863669
37	Colombia	BR38	0.946015
37	Ethiopia	BR38	1
37	India	BR38	0.89198
37	Indonesia	BR38	0.893534
37	Iran	BR38	1
37	Madagascar	BR38	1
37	Malaysia	BR38	0.738827
37	Mexico	BR38	1
37	Myanmar	BR38	0.433738
37	Papua New Guinea	BR38	0.275304
37	Peru	BR38	0.940172
37	Philippines	BR38	0.569487
37	Sudan	BR38	1
37	Thailand	BR38	0.514274
37	Vietnam	BR38	0.662994
38	Afghanistan	BR38	0.816662
38	Bangladesh	BR38	0.840472
38	Bhutan	BR38	0.863656
38	Brazil	BR38	0.574221
38	Cambodia	BR38	0.530958
38	China	BR38	1
38	Colombia	BR38	0.95075
38	Ethiopia	BR38	0.840472
38	India	BR38	0.840472
38	Indonesia	BR38	0.869576
38	Iran	BR38	0.910346
38	Madagascar	BR38	0.863656
38	Malaysia	BR38	0.869382
38	Mexico	BR38	1
38	Myanmar	BR38	0.863656
38	Papua New Guinea	BR38	0
38	Peru	BR38	0.816662
38	Philippines	BR38	-0.00941346
38	Sudan	BR38	1
38	Thailand	BR38	0.611556
38	Vietnam	BR38	0.189946
39	Afghanistan	BR38	0.883239
39	Bangladesh	BR38	0.722208
39	Bhutan	BR38	1
39	Brazil	BR38	0.863656
39	Cambodia	BR38	0.519873
39	China	BR38	0.770352
39	Colombia	BR38	0.713616
39	Ethiopia	BR38	0.923245
39	India	BR38	1
39	Indonesia	BR38	0.909684
39	Iran	BR38	1
39	Madagascar	BR38	1
39	Malaysia	BR38	0.793552
39	Mexico	BR38	1
39	Myanmar	BR38	0.345931
39	Papua New Guinea	BR38	0.495929
39	Peru	BR38	0.711216
39	Philippines	BR38	0.891967
39	Sudan	BR38	1
39	Thailand	BR38	0.524951
39	Vietnam	BR38	0.378238
40	Afghanistan	BR38	0.889416
40	Bangladesh	BR38	0.89198
40	Bhutan	BR38	1
40	Brazil	BR38	0.703274
40	Cambodia	BR38	0.433333
40	China	BR38	1
40	Colombia	BR38	0.89435
40	Ethiopia	BR38	1
40	India	BR38	1
40	Indonesia	BR38	0.896092
40	Iran	BR38	0.91036
40	Madagascar	BR38	1
40	Malaysia	BR38	0.70444
40	Mexico	BR38	1
40	Myanmar	BR38	0.627307
40	Papua New Guinea	BR38	0
40	Peru	BR38	0.858696
40	Philippines	BR38	0.569487
40	Sudan	BR38	1
40	Thailand	BR38	0.706651
40	Vietnam	BR38	0.268146
41	Afghanistan	BR38	0.907699
41	Bangladesh	BR38	0.722252
41	Bhutan	BR38	1
41	Brazil	BR38	0.89198
41	Cambodia	BR38	0.410686
41	China	BR38	0.770375
41	Colombia	BR38	0.849747
41	Ethiopia	BR38	0.91036
41	India	BR38	0.489071
41	Indonesia	BR38	0.940038
41	Iran	BR38	0.812023
41	Madagascar	BR38	1
41	Malaysia	BR38	0.665861
41	Mexico	BR38	1
41	Myanmar	BR38	0.305036
41	Papua New Guinea	BR38	0.574238
41	Peru	BR38	0.861227
41	Philippines	BR38	0.814287
41	Sudan	BR38	0.863669
41	Thailand	BR38	0.504887
41	Vietnam	BR38	0.246977
42	Afghanistan	BR38	0.829659
42	Bangladesh	BR38	0.506529
42	Bhutan	BR38	1
42	Brazil	BR38	0.89198
42	Cambodia	BR38	0.464391
42	China	BR38	1
42	Colombia	BR38	0.869594
42	Ethiopia	BR38	1
42	India	BR38	0.749707
42	Indonesia	BR38	0.868194
42	Iran	BR38	1
42	Madagascar	BR38	1
42	Malaysia	BR38	0.861227
42	Mexico	BR38	1
42	Myanmar	BR38	0.305036
42	Papua New Guinea	BR38	-0.0132764
42	Peru	BR38	0.699336
42	Philippines	BR38	0.701319
42	Sudan	BR38	1
42	Thailand	BR38	0.52157
42	Vietnam	BR38	0.212414
43	Afghanistan	BR38	0.876976
43	Bangladesh	BR38	1
43	Bhutan	BR38	1
43	Brazil	BR38	1
43	Cambodia	BR38	0.576849
43	China	BR38	1
43	Colombia	BR38	0.946
43	Ethiopia	BR38	0.923245
43	India	BR38	0.78399
43	Indonesia	BR38	0.909684
43	Iran	BR38	1
43	Madagascar	BR38	1
43	Malaysia	BR38	0.940157
43	Mexico	BR38	1
43	Myanmar	BR38	0.569443
43	Papua New Guinea	BR38	0.343899
43	Peru	BR38	0.940157
43	Philippines	BR38	0.400463
43	Sudan	BR38	1
43	Thailand	BR38	0.677325
43	Vietnam	BR38	0.32976
44	Afghanistan	BR38	0.858655
44	Bangladesh	BR38	0.794475
44	Bhutan	BR38	0.863656
44	Brazil	BR38	0.863656
44	Cambodia	BR38	0.451039
44	China	BR38	0.863656
44	Colombia	BR38	0.907669
44	Ethiopia	BR38	0.923245
44	India	BR38	0.703253
44	Indonesia	BR38	0.955975
44	Iran	BR38	1
44	Madagascar	BR38	1
44	Malaysia	BR38	0.78399
44	Mexico	BR38	1
44	Myanmar	BR38	0.442352
44	Papua New Guinea	BR38	0.495929
44	Peru	BR38	0.78399
44	Philippines	BR38	0.703253
44	Sudan	BR38	1
44	Thailand	BR38	0.538578
44	Vietnam	BR38	0.344443
45	Afghanistan	BR38	0.849747
45	Bangladesh	BR38	0.812023
45	Bhutan	BR38	1
45	Brazil	BR38	1
45	Cambodia	BR38	0.330303
45	China	BR38	0.770375
45	Colombia	BR38	0.788701
45	Ethiopia	BR38	0.840498
45	India	BR38	1
45	Indonesia	BR38	0.938588
45	Iran	BR38	0.91036
45	Madagascar	BR38	1
45	Malaysia	BR38	0.554762
45	Mexico	BR38	1
45	Myanmar	BR38	0.662859
45	Papua New Guinea	BR38	0.703274
45	Peru	BR38	0.766542
45	Philippines	BR38	0.661232
45	Sudan	BR38	1
45	Thailand	BR38	0.479209
45	Vietnam	BR38	0.160311
46	Afghanistan	BR38	0.849747
46	Bangladesh	BR38	0.506529
46	Bhutan	BR38	1
46	Brazil	BR38	1
46	Cambodia	BR38	0.571801
46	China	BR38	1
46	Colombia	BR38	0.950765
46	Ethiopia	BR38	1
46	India	BR38	0.569487
46	Indonesia	BR38	0.899331
46	Iran	BR38	1
46	Madagascar	BR38	1
46	Malaysia	BR38	1
46	Mexico	BR38	1
46	Myanmar	BR38	0.589011
46	Papua New Guinea	BR38	0
46	Peru	BR38	0.932812
46	Philippines	BR38	0.863669
46	Sudan	BR38	1
46	Thailand	BR38	0.585171
46	Vietnam	BR38	0.49099
47	Afghanistan	BR38	0.950765
47	Bangladesh	BR38	0.91036
47	Bhutan	BR38	0.812023
47	Brazil	BR38	1
47	Cambodia	BR38	0.570762
47	China	BR38	0.863669
47	Colombia	BR38	0.748728
47	Ethiopia	BR38	1
47	India	BR38	1
47	Indonesia	BR38	0.940984
47	Iran	BR38	1
47	Madagascar	BR38	0.863669
47	Malaysia	BR38	0.784027
47	Mexico	BR38	1
47	Myanmar	BR38	0.534145
47	Papua New Guinea	BR38	0.400505
47	Peru	BR38	0.620213
47	Philippines	BR38	0.701319
47	Sudan	BR38	0.863669
47	Thailand	BR38	0.570762
47	Vietnam	BR38	0.277208
48	Afghanistan	BR38	0.766478
48	Bangladesh	BR38	0.891967
48	Bhutan	BR38	1
48	Brazil	BR38	1
48	Cambodia	BR38	0.603943
48	China	BR38	1
48	Colombia	BR38	0.907669
48	Ethiopia	BR38	0.923245
48	India	BR38	0.910346
48	Indonesia	BR38	0.915719
48	Iran	BR38	0.770352
48	Madagascar	BR38	1
48	Malaysia	BR38	0.608146
48	Mexico	BR38	1
48	Myanmar	BR38	0.863656
48	Papua New Guinea	BR38	0
48	Peru	BR38	1
48	Philippines	BR38	0.574221
48	Sudan	BR38	1
48	Thailand	BR38	0.586113
48	Vietnam	BR38	0.341223
49	Afghanistan	BR38	0.745324
49	Bangladesh	BR38	0.78399
49	Bhutan	BR38	0.863656
49	Brazil	BR38	0.770352
49	Cambodia	BR38	0.620518
49	China	BR38	1
49	Colombia	BR38	1
49	Ethiopia	BR38	1
49	India	BR38	0.602232
49	Indonesia	BR38	0.912365
49	Iran	BR38	1
49	Madagascar	BR38	1
49	Malaysia	BR38	1
49	Mexico	BR38	1
49	Myanmar	BR38	0.304975
49	Papua New Guinea	BR38	0
49	Peru	BR38	0.861201
49	Philippines	BR38	0.749673
49	Sudan	BR38	1
49	Thailand	BR38	0.56827
49	Vietnam	BR38	0.227013
50	Afghanistan	BR38	0.849747
50	Bangladesh	BR38	0.863669
50	Bhutan	BR38	1
50	Brazil	BR38	1
50	Cambodia	BR38	0.518096
50	China	BR38	0.863669
50	Colombia	BR38	0.950765
50	Ethiopia	BR38	1
50	India	BR38	0.569487
50	Indonesia	BR38	0.88652
50	Iran	BR38	1
50	Madagascar	BR38	1
50	Malaysia	BR38	0.763398
50	Mexico	BR38	1
50	Myanmar	BR38	0.794505
50	Papua New Guinea	BR38	0
50	Peru	BR38	0.940172
50	Philippines	BR38	0.863669
50	Sudan	BR38	1
50	Thailand	BR38	0.553964
50	Vietnam	BR38	0.0272772
51	Afghanistan	BR38	0.771958
51	Bangladesh	BR38	0.534145
51	Bhutan	BR38	1
51	Brazil	BR38	0.89198
51	Cambodia	BR38	0.572843
51	China	BR38	1
51	Colombia	BR38	0.788701
51	Ethiopia	BR38	1
51	India	BR38	0.662859
51	Indonesia	BR38	0.907882
51	Iran	BR38	0.923259
51	Madagascar	BR38	1
51	Malaysia	BR38	0.932812
51	Mexico	BR38	1
51	Myanmar	BR38	0.506529
51	Papua New Guinea	BR38	0.322464
51	Peru	BR38	0.793598
51	Philippines	BR38	0.661232
51	Sudan	BR38	1
51	Thailand	BR38	0.677592
51	Vietnam	BR38	0.199978
52	Afghanistan	BR38	0.804882
52	Bangladesh	BR38	0.89198
52	Bhutan	BR38	1
52	Brazil	BR38	1
52	Cambodia	BR38	0.553514
52	China	BR38	0.863669
52	Colombia	BR38	0.829659
52	Ethiopia	BR38	0.812023
52	India	BR38	1
52	Indonesia	BR38	0.927209
52	Iran	BR38	1
52	Madagascar	BR38	1
52	Malaysia	BR38	0.711274
52	Mexico	BR38	1
52	Myanmar	BR38	0.662859
52	Papua New Guinea	BR38	0
52	Peru	BR38	0.793598
52	Philippines	BR38	0.701319
52	Sudan	BR38	0.863669
52	Thailand	BR38	0.679243
52	Vietnam	BR38	0.381221
53	Afghanistan	BR38	0.940157
53	Bangladesh	BR38	0.737074
53	Bhutan	BR38	0.770352
53	Brazil	BR38	0.770352
53	Cambodia	BR38	0.371211
53	China	BR38	0.863656
53	Colombia	BR38	0.788636
53	Ethiopia	BR38	1
53	India	BR38	1
53	Indonesia	BR38	0.899166
53	Iran	BR38	0.910346
53	Madagascar	BR38	1
53	Malaysia	BR38	0.861201
53	Mexico	BR38	1
53	Myanmar	BR38	0.602232
53	Papua New Guinea	BR38	0
53	Peru	BR38	0.561232
53	Philippines	BR38	0.863656
53	Sudan	BR38	1
53	Thailand	BR38	0.405299
53	Vietnam	BR38	0.429472
54	Afghanistan	BR38	0.809664
54	Bangladesh	BR38	0.794475
54	Bhutan	BR38	1
54	Brazil	BR38	1
54	Cambodia	BR38	0.55798
54	China	BR38	1
54	Colombia	BR38	0.894318
54	Ethiopia	BR38	1
54	India	BR38	0.749673
54	Indonesia	BR38	0.954366
54	Iran	BR38	1
54	Madagascar	BR38	1
54	Malaysia	BR38	0.738764
54	Mexico	BR38	1
54	Myanmar	BR38	0.662815
54	Papua New Guinea	BR38	0.703253
54	Peru	BR38	0.869382
54	Philippines	BR38	0.489011
54	Sudan	BR38	1
54	Thailand	BR38	0.506584
54	Vietnam	BR38	0.309709
55	Afghanistan	BR38	0.869594
55	Bangladesh	BR38	0.569487
55	Bhutan	BR38	1
55	Brazil	BR38	0.812023
55	Cambodia	BR38	0.570762
55	China	BR38	1
55	Colombia	BR38	0.89435
55	Ethiopia	BR38	0.923259
55	India	BR38	0.703274
55	Indonesia	BR38	0.928872
55	Iran	BR38	1
55	Madagascar	BR38	1
55	Malaysia	BR38	0.840498
55	Mexico	BR38	1
55	Myanmar	BR38	0.627307
55	Papua New Guinea	BR38	0.495951
55	Peru	BR38	0.877004
55	Philippines	BR38	1
55	Sudan	BR38	1
55	Thailand	BR38	0.577287
55	Vietnam	BR38	0.323806
56	Afghanistan	BR38	0.834963
56	Bangladesh	BR38	0.589011
56	Bhutan	BR38	1
56	Brazil	BR38	1
56	Cambodia	BR38	0.71676
56	China	BR38	0.863669
56	Colombia	BR38	0.713711
56	Ethiopia	BR38	0.91036
56	India	BR38	0.744536
56	Indonesia	BR38	0.938588
56	Iran	BR38	0.923259
56	Madagascar	BR38	1
56	Malaysia	BR38	0.665861
56	Mexico	BR38	1
56	Myanmar	BR38	0.627307
56	Papua New Guinea	BR38	0.400505
56	Peru	BR38	0.711274
56	Philippines	BR38	0.863669
56	Sudan	BR38	0.863669
56	Thailand	BR38	0.661162
56	Vietnam	BR38	0.348931
57	Afghanistan	BR38	0.829659
57	Bangladesh	BR38	0.91036
57	Bhutan	BR38	1
57	Brazil	BR38	0.343951
57	Cambodia	BR38	0.410686
57	China	BR38	0.863669
57	Colombia	BR38	0.907699
57	Ethiopia	BR38	1
57	India	BR38	0.89198
57	Indonesia	BR38	0.940984
57	Iran	BR38	1
57	Madagascar	BR38	0.701319
57	Malaysia	BR38	0.869413
57	Mexico	BR38	1
57	Myanmar	BR38	0.491224
57	Papua New Guinea	BR38	0.400505
57	Peru	BR38	0.932812
57	Philippines	BR38	0.400505
57	Sudan	BR38	1
57	Thailand	BR38	0.504242
57	Vietnam	BR38	0.262336
58	Afghanistan	BR38	0.876976
58	Bangladesh	BR38	0.840472
58	Bhutan	BR38	0.863656
58	Brazil	BR38	1
58	Cambodia	BR38	0.439175
58	China	BR38	1
58	Colombia	BR38	0.834916
58	Ethiopia	BR38	0.923245
58	India	BR38	0.78399
58	Indonesia	BR38	0.882562
58	Iran	BR38	1
58	Madagascar	BR38	1
58	Malaysia	BR38	0.816662
58	Mexico	BR38	1
58	Myanmar	BR38	0.891967
58	Papua New Guinea	BR38	0
58	Peru	BR38	0.816662
58	Philippines	BR38	0.661202
58	Sudan	BR38	1
58	Thailand	BR38	0.470706
58	Vietnam	BR38	0.381091
59	Afghanistan	BR38	0.654683
59	Bangladesh	BR38	1
59	Bhutan	BR38	1
59	Brazil	BR38	1
59	Cambodia	BR38	0.600123
59	China	BR38	0.770352
59	Colombia	BR38	0.849699
59	Ethiopia	BR38	1
59	India	BR38	0.275231
59	Indonesia	BR38	0.909684
59	Iran	BR38	1
59	Madagascar	BR38	1
59	Malaysia	BR38	0.738764
59	Mexico	BR38	1
59	Myanmar	BR38	0.891967
59	Papua New Guinea	BR38	0.703253
59	Peru	BR38	0.78399
59	Philippines	BR38	0.749673
59	Sudan	BR38	1
59	Thailand	BR38	0.674529
59	Vietnam	BR38	0.283875
60	Afghanistan	BR38	0.834963
60	Bangladesh	BR38	0.662859
60	Bhutan	BR38	1
60	Brazil	BR38	0.749707
60	Cambodia	BR38	0.428927
60	China	BR38	0.863669
60	Colombia	BR38	0.683051
60	Ethiopia	BR38	0.923259
60	India	BR38	0.89198
60	Indonesia	BR38	0.954438
60	Iran	BR38	1
60	Madagascar	BR38	1
60	Malaysia	BR38	0.749707
60	Mexico	BR38	1
60	Myanmar	BR38	0.627307
60	Papua New Guinea	BR38	0.703274
60	Peru	BR38	0.745383
60	Philippines	BR38	0.569487
60	Sudan	BR38	1
60	Thailand	BR38	0.585171
60	Vietnam	BR38	0.22874
61	Afghanistan	BR38	0.834963
61	Bangladesh	BR38	0.840498
61	Bhutan	BR38	1
61	Brazil	BR38	1
61	Cambodia	BR38	0.587879
61	China	BR38	1
61	Colombia	BR38	0.889416
61	Ethiopia	BR38	1
61	India	BR38	0.554992
61	Indonesia	BR38	0.915856
61	Iran	BR38	0.812023
61	Madagascar	BR38	1
61	Malaysia	BR38	1
61	Mexico	BR38	1
61	Myanmar	BR38	0.770375
61	Papua New Guinea	BR38	0
61	Peru	BR38	0.889416
61	Philippines	BR38	0.814287
61	Sudan	BR38	1
61	Thailand	BR38	0.674813
61	Vietnam	BR38	0.227143
62	Afghanistan	BR38	0.810705
62	Bangladesh	BR38	0.91036
62	Bhutan	BR38	0.89198
62	Brazil	BR38	0.89198
62	Cambodia	BR38	0.405746
62	China	BR38	0.863669
62	Colombia	BR38	0.834963
62	Ethiopia	BR38	1
62	India	BR38	0.703274
62	Indonesia	BR38	0.923986
62	Iran	BR38	0.923259
62	Madagascar	BR38	1
62	Malaysia	BR38	0.861227
62	Mexico	BR38	1
62	Myanmar	BR38	0.770375
62	Papua New Guinea	BR38	0.400505
62	Peru	BR38	0.793598
62	Philippines	BR38	0.275304
62	Sudan	BR38	1
62	Thailand	BR38	0.520225
62	Vietnam	BR38	0.212762
63	Afghanistan	BR38	0.883239
63	Bangladesh	BR38	0.722208
63	Bhutan	BR38	1
63	Brazil	BR38	1
63	Cambodia	BR38	0.469299
63	China	BR38	0.863656
63	Colombia	BR38	0.849699
63	Ethiopia	BR38	0.923245
63	India	BR38	0.910346
63	Indonesia	BR38	0.928757
63	Iran	BR38	1
63	Madagascar	BR38	1
63	Malaysia	BR38	0.561232
63	Mexico	BR38	1
63	Myanmar	BR38	0.569443
63	Papua New Guinea	BR38	0
63	Peru	BR38	0.861201
63	Philippines	BR38	0.661202
63	Sudan	BR38	0.891967
63	Thailand	BR38	0.677325
63	Vietnam	BR38	0.171533
64	Afghanistan	BR38	0.940157
64	Bangladesh	BR38	0.662815
64	Bhutan	BR38	1
64	Brazil	BR38	0.863656
64	Cambodia	BR38	0.536129
64	China	BR38	1
64	Colombia	BR38	0.804815
64	Ethiopia	BR38	0.923245
64	India	BR38	0.891967
64	Indonesia	BR38	0.882562
64	Iran	BR38	1
64	Madagascar	BR38	1
64	Malaysia	BR38	0.771898
64	Mexico	BR38	0.814275
64	Myanmar	BR38	0.522011
64	Papua New Guinea	BR38	0.495929
64	Peru	BR38	0.699293
64	Philippines	BR38	0.749673
64	Sudan	BR38	1
64	Thailand	BR38	0.470792
64	Vietnam	BR38	0.341223
65	Afghanistan	BR38	0.810705
65	Bangladesh	BR38	0.662859
65	Bhutan	BR38	1
65	Brazil	BR38	1
65	Cambodia	BR38	0.623051
65	China	BR38	0.701319
65	Colombia	BR38	0.849747
65	Ethiopia	BR38	0.923259
65	India	BR38	0.703274
65	Indonesia	BR38	0.899331
65	Iran	BR38	0.91036
65	Madagascar	BR38	1
65	Malaysia	BR38	0.840498
65	Mexico	BR38	1
65	Myanmar	BR38	0.662859
65	Papua New Guinea	BR38	0.495951
65	Peru	BR38	0.877004
65	Philippines	BR38	0.574238
65	Sudan	BR38	0.863669
65	Thailand	BR38	0.521984
65	Vietnam	BR38	0.262937
66	Afghanistan	BR38	0.723912
66	Bangladesh	BR38	1
66	Bhutan	BR38	1
66	Brazil	BR38	1
66	Cambodia	BR38	0.524871
66	China	BR38	0.863669
66	Colombia	BR38	0.834963
66	Ethiopia	BR38	0.812023
66	India	BR38	0.516688
66	Indonesia	BR38	0.915856
66	Iran	BR38	1
66	Madagascar	BR38	1
66	Malaysia	BR38	0.603538
66	Mexico	BR38	1
66	Myanmar	BR38	0.442379
66	Papua New Guinea	BR38	0
66	Peru	BR38	0.738827
66	Philippines	BR38	0.459796
66	Sudan	BR38	1
66	Thailand	BR38	0.569785
66	Vietnam	BR38	0.199978
67	Afghanistan	BR38	0.834963
67	Bangladesh	BR38	0.433738
67	Bhutan	BR38	0.89198
67	Brazil	BR38	0.89198
67	Cambodia	BR38	0.393036
67	China	BR38	1
67	Colombia	BR38	0.788701
67	Ethiopia	BR38	1
67	India	BR38	0.744536
67	Indonesia	BR38	0.892611
67	Iran	BR38	0.923259
67	Madagascar	BR38	1
67	Malaysia	BR38	0.793598
67	Mexico	BR38	1
67	Myanmar	BR38	0.491224
67	Papua New Guinea	BR38	0.242682
67	Peru	BR38	0.654383
67	Philippines	BR38	0.574238
67	Sudan	BR38	1
67	Thailand	BR38	0.527341
67	Vietnam	BR38	0.240335
68	Afghanistan	BR38	0.756669
68	Bangladesh	BR38	0.891967
68	Bhutan	BR38	0
68	Brazil	BR38	1
68	Cambodia	BR38	0.346006
68	China	BR38	1
68	Colombia	BR38	0.894318
68	Ethiopia	BR38	1
68	India	BR38	0.794475
68	Indonesia	BR38	0.912365
68	Iran	BR38	1
68	Madagascar	BR38	1
68	Malaysia	BR38	0.793552
68	Mexico	BR38	1
68	Myanmar	BR38	0.602232
68	Papua New Guinea	BR38	0
68	Peru	BR38	0.869382
68	Philippines	BR38	0.770352
68	Sudan	BR38	1
68	Thailand	BR38	0.645497
68	Vietnam	BR38	0.0701836
69	Afghanistan	BR38	1
69	Bangladesh	BR38	0.58895
69	Bhutan	BR38	1
69	Brazil	BR38	0.770352
69	Cambodia	BR38	0.404483
69	China	BR38	1
69	Colombia	BR38	0.894318
69	Ethiopia	BR38	1
69	India	BR38	1
69	Indonesia	BR38	0.895924
69	Iran	BR38	1
69	Madagascar	BR38	1
69	Malaysia	BR38	0.869382
69	Mexico	BR38	1
69	Myanmar	BR38	0.794475
69	Papua New Guinea	BR38	0.495929
69	Peru	BR38	0.711216
69	Philippines	BR38	0.602232
69	Sudan	BR38	1
69	Thailand	BR38	0.54575
69	Vietnam	BR38	0.142341
70	Afghanistan	BR38	0.89435
70	Bangladesh	BR38	0.749707
70	Bhutan	BR38	1
70	Brazil	BR38	0.89198
70	Cambodia	BR38	0.577199
70	China	BR38	0.701319
70	Colombia	BR38	0.849747
70	Ethiopia	BR38	0.840498
70	India	BR38	0.812023
70	Indonesia	BR38	0.899331
70	Iran	BR38	1
70	Madagascar	BR38	1
70	Malaysia	BR38	0.703175
70	Mexico	BR38	0.814287
70	Myanmar	BR38	0.770375
70	Papua New Guinea	BR38	-0.0108405
70	Peru	BR38	0.816708
70	Philippines	BR38	0.400505
70	Sudan	BR38	1
70	Thailand	BR38	0.633682
70	Vietnam	BR38	0.447633
71	Afghanistan	BR38	0.889416
71	Bangladesh	BR38	0.840498
71	Bhutan	BR38	1
71	Brazil	BR38	0.89198
71	Cambodia	BR38	0.426562
71	China	BR38	1
71	Colombia	BR38	0.89435
71	Ethiopia	BR38	1
71	India	BR38	0.89198
71	Indonesia	BR38	0.915856
71	Iran	BR38	0.923259
71	Madagascar	BR38	1
71	Malaysia	BR38	0.749707
71	Mexico	BR38	1
71	Myanmar	BR38	0.89198
71	Papua New Guinea	BR38	0
71	Peru	BR38	0.793598
71	Philippines	BR38	0.647499
71	Sudan	BR38	1
71	Thailand	BR38	0.631382
71	Vietnam	BR38	0.0524759
72	Afghanistan	BR38	0.89435
72	Bangladesh	BR38	0.627307
72	Bhutan	BR38	1
72	Brazil	BR38	1
72	Cambodia	BR38	0.621298
72	China	BR38	1
72	Colombia	BR38	0.788701
72	Ethiopia	BR38	1
72	India	BR38	0.744536
72	Indonesia	BR38	0.893534
72	Iran	BR38	1
72	Madagascar	BR38	1
72	Malaysia	BR38	0.771958
72	Mexico	BR38	1
72	Myanmar	BR38	0.534145
72	Papua New Guinea	BR38	0.322464
72	Peru	BR38	0.738827
72	Philippines	BR38	0.770375
72	Sudan	BR38	1
72	Thailand	BR38	0.559255
72	Vietnam	BR38	0.14897
73	Afghanistan	BR38	0.816662
73	Bangladesh	BR38	0.662815
73	Bhutan	BR38	0.863656
73	Brazil	BR38	1
73	Cambodia	BR38	0.603943
73	China	BR38	0.863656
73	Colombia	BR38	0.810643
73	Ethiopia	BR38	0.923245
73	India	BR38	0.840472
73	Indonesia	BR38	0.912365
73	Iran	BR38	1
73	Madagascar	BR38	1
73	Malaysia	BR38	0.793552
73	Mexico	BR38	1
73	Myanmar	BR38	0.891967
73	Papua New Guinea	BR38	0.495929
73	Peru	BR38	0.78399
73	Philippines	BR38	0.814275
73	Sudan	BR38	0.891967
73	Thailand	BR38	0.600383
73	Vietnam	BR38	0.434192
74	Afghanistan	BR38	0.790378
74	Bangladesh	BR38	1
74	Bhutan	BR38	1
74	Brazil	BR38	1
74	Cambodia	BR38	0.356544
74	China	BR38	1
74	Colombia	BR38	0.869551
74	Ethiopia	BR38	1
74	India	BR38	0
74	Indonesia	BR38	0.909684
74	Iran	BR38	1
74	Madagascar	BR38	0.863656
74	Malaysia	BR38	0.869382
74	Mexico	BR38	1
74	Myanmar	BR38	-0.0122197
74	Papua New Guinea	BR38	0
74	Peru	BR38	0.699293
74	Philippines	BR38	0.744505
74	Sudan	BR38	1
74	Thailand	BR38	0.485271
74	Vietnam	BR38	0.212485
75	Afghanistan	BR38	0.76599
75	Bangladesh	BR38	0.812023
75	Bhutan	BR38	1
75	Brazil	BR38	0.812023
75	Cambodia	BR38	0.416667
75	China	BR38	0.770375
75	Colombia	BR38	0.849747
75	Ethiopia	BR38	0.932812
75	India	BR38	0.89198
75	Indonesia	BR38	0.893534
75	Iran	BR38	0.840498
75	Madagascar	BR38	1
75	Malaysia	BR38	0.554992
75	Mexico	BR38	1
75	Myanmar	BR38	0.506529
75	Papua New Guinea	BR38	0.275304
75	Peru	BR38	0.809702
75	Philippines	BR38	0.506529
75	Sudan	BR38	1
75	Thailand	BR38	0.474182
75	Vietnam	BR38	0.323806
76	Afghanistan	BR38	0.849747
76	Bangladesh	BR38	0.662859
76	Bhutan	BR38	1
76	Brazil	BR38	0.703274
76	Cambodia	BR38	0.59137
76	China	BR38	1
76	Colombia	BR38	0.788701
76	Ethiopia	BR38	1
76	India	BR38	0.569487
76	Indonesia	BR38	0.882753
76	Iran	BR38	1
76	Madagascar	BR38	1
76	Malaysia	BR38	0.877004
76	Mexico	BR38	1
76	Myanmar	BR38	0.506529
76	Papua New Guinea	BR38	0
76	Peru	BR38	0.693245
76	Philippines	BR38	0.400505
76	Sudan	BR38	0.863669
76	Thailand	BR38	0.619227
76	Vietnam	BR38	0.17828
77	Afghanistan	BR38	0.907699
77	Bangladesh	BR38	0.770375
77	Bhutan	BR38	1
77	Brazil	BR38	1
77	Cambodia	BR38	0.654431
77	China	BR38	1
77	Colombia	BR38	1
77	Ethiopia	BR38	0.91036
77	India	BR38	0.863669
77	Indonesia	BR38	0.900814
77	Iran	BR38	1
77	Madagascar	BR38	1
77	Malaysia	BR38	0.861227
77	Mexico	BR38	1
77	Myanmar	BR38	0.506529
77	Papua New Guinea	BR38	-0.00936257
77	Peru	BR38	1
77	Philippines	BR38	0.863669
77	Sudan	BR38	1
77	Thailand	BR38	0.702545
77	Vietnam	BR38	0.099449
78	Afghanistan	BR38	0.876976
78	Bangladesh	BR38	0.840472
78	Bhutan	BR38	1
78	Brazil	BR38	0.863656
78	Cambodia	BR38	0.570446
78	China	BR38	0.863656
78	Colombia	BR38	0.894318
78	Ethiopia	BR38	0.840472
78	India	BR38	0.78399
78	Indonesia	BR38	0.939942
78	Iran	BR38	1
78	Madagascar	BR38	1
78	Malaysia	BR38	0.861201
78	Mexico	BR38	1
78	Myanmar	BR38	0.744505
78	Papua New Guinea	BR38	0.495929
78	Peru	BR38	0.869382
78	Philippines	BR38	0.863656
78	Sudan	BR38	1
78	Thailand	BR38	0.665123
78	Vietnam	BR38	0.262114
79	Afghanistan	BR38	0.816662
79	Bangladesh	BR38	0.770352
79	Bhutan	BR38	1
79	Brazil	BR38	1
79	Cambodia	BR38	0.418726
79	China	BR38	1
79	Colombia	BR38	0.810643
79	Ethiopia	BR38	1
79	India	BR38	0.744505
79	Indonesia	BR38	0.912365
79	Iran	BR38	0.910346
79	Madagascar	BR38	1
79	Malaysia	BR38	0.693167
79	Mexico	BR38	1
79	Myanmar	BR38	0.433663
79	Papua New Guinea	BR38	0
79	Peru	BR38	0.711216
79	Philippines	BR38	0.891967
79	Sudan	BR38	1
79	Thailand	BR38	0.50443
79	Vietnam	BR38	0.51069
80	Afghanistan	BR38	0.89435
80	Bangladesh	BR38	0.569487
80	Bhutan	BR38	1
80	Brazil	BR38	0.89198
80	Cambodia	BR38	0.572843
80	China	BR38	1
80	Colombia	BR38	0.907699
80	Ethiopia	BR38	0.923259
80	India	BR38	0.89198
80	Indonesia	BR38	0.899331
80	Iran	BR38	1
80	Madagascar	BR38	1
80	Malaysia	BR38	0.749707
80	Mexico	BR38	1
80	Myanmar	BR38	0.662859
80	Papua New Guinea	BR38	0.495951
80	Peru	BR38	0.809702
80	Philippines	BR38	0.814287
80	Sudan	BR38	1
80	Thailand	BR38	0.619227
80	Vietnam	BR38	0.313933
81	Afghanistan	BR38	0.946015
81	Bangladesh	BR38	0.722252
81	Bhutan	BR38	1
81	Brazil	BR38	0.89198
81	Cambodia	BR38	0.469689
81	China	BR38	1
81	Colombia	BR38	0.849747
81	Ethiopia	BR38	1
81	India	BR38	0.89198
81	Indonesia	BR38	0.922691
81	Iran	BR38	1
81	Madagascar	BR38	1
81	Malaysia	BR38	0.851587
81	Mexico	BR38	1
81	Myanmar	BR38	0.534145
81	Papua New Guinea	BR38	0.569487
81	Peru	BR38	0.711274
81	Philippines	BR38	0.770375
81	Sudan	BR38	1
81	Thailand	BR38	0.53783
81	Vietnam	BR38	0.160311
82	Afghanistan	BR38	0.834963
82	Bangladesh	BR38	0.784027
82	Bhutan	BR38	1
82	Brazil	BR38	1
82	Cambodia	BR38	0.729862
82	China	BR38	0.863669
82	Colombia	BR38	0.950765
82	Ethiopia	BR38	1
82	India	BR38	0.744536
82	Indonesia	BR38	0.940984
82	Iran	BR38	0.923259
82	Madagascar	BR38	0.863669
82	Malaysia	BR38	0.861227
82	Mexico	BR38	1
82	Myanmar	BR38	0.442379
82	Papua New Guinea	BR38	0.574238
82	Peru	BR38	0.932812
82	Philippines	BR38	0.322464
82	Sudan	BR38	1
82	Thailand	BR38	0.691912
82	Vietnam	BR38	0.099449
83	Afghanistan	BR38	0.876976
83	Bangladesh	BR38	0.910346
83	Bhutan	BR38	1
83	Brazil	BR38	1
83	Cambodia	BR38	0.536129
83	China	BR38	0.863656
83	Colombia	BR38	0.894318
83	Ethiopia	BR38	1
83	India	BR38	0.840472
83	Indonesia	BR38	0.939942
83	Iran	BR38	1
83	Madagascar	BR38	1
83	Malaysia	BR38	0.773368
83	Mexico	BR38	1
83	Myanmar	BR38	0.662815
83	Papua New Guinea	BR38	0.703253
83	Peru	BR38	0.869382
83	Philippines	BR38	0.322404
83	Sudan	BR38	1
83	Thailand	BR38	0.487643
83	Vietnam	BR38	0.344443
84	Afghanistan	BR38	0.756669
84	Bangladesh	BR38	0.910346
84	Bhutan	BR38	0.770352
84	Brazil	BR38	0.863656
84	Cambodia	BR38	0.490186
84	China	BR38	0.863656
84	Colombia	BR38	0.829619
84	Ethiopia	BR38	0.840472
84	India	BR38	0.703253
84	Indonesia	BR38	0.893365
84	Iran	BR38	0.910346
84	Madagascar	BR38	1
84	Malaysia	BR38	0.561232
84	Mexico	BR38	1
84	Myanmar	BR38	0.662815
84	Papua New Guinea	BR38	0.343899
84	Peru	BR38	0.816662
84	Philippines	BR38	0.343899
84	Sudan	BR38	0.863656
84	Thailand	BR38	0.600621
84	Vietnam	BR38	0.368329
85	Afghanistan	BR38	0.869594
85	Bangladesh	BR38	0.812023
85	Bhutan	BR38	1
85	Brazil	BR38	0.89198
85	Cambodia	BR38	0.715497
85	China	BR38	0.770375
85	Colombia	BR38	0.907699
85	Ethiopia	BR38	0.749707
85	India	BR38	0.863669
85	Indonesia	BR38	0.926069
85	Iran	BR38	1
85	Madagascar	BR38	1
85	Malaysia	BR38	0.840498
85	Mexico	BR38	1
85	Myanmar	BR38	0.770375
85	Papua New Guinea	BR38	0.495951
85	Peru	BR38	0.877004
85	Philippines	BR38	0.814287
85	Sudan	BR38	1
85	Thailand	BR38	0.703488
85	Vietnam	BR38	0.497689
86	Afghanistan	BR38	0.83555
86	Bangladesh	BR38	0.665861
86	Bhutan	BR38	1
86	Brazil	BR38	0.89198
86	Cambodia	BR38	0.587879
86	China	BR38	1
86	Colombia	BR38	0.89435
86	Ethiopia	BR38	0.91036
86	India	BR38	0.495951
86	Indonesia	BR38	0.87962
86	Iran	BR38	1
86	Madagascar	BR38	1
86	Malaysia	BR38	0.745383
86	Mexico	BR38	1
86	Myanmar	BR38	0.89198
86	Papua New Guinea	BR38	0
86	Peru	BR38	0.793598
86	Philippines	BR38	0.863669
86	Sudan	BR38	1
86	Thailand	BR38	0.57286
86	Vietnam	BR38	-0.0334367
87	Afghanistan	BR38	0.889416
87	Bangladesh	BR38	0.770375
87	Bhutan	BR38	1
87	Brazil	BR38	1
87	Cambodia	BR38	0.473033
87	China	BR38	1
87	Colombia	BR38	0.834963
87	Ethiopia	BR38	1
87	India	BR38	0.89198
87	Indonesia	BR38	0.895255
87	Iran	BR38	0.923259
87	Madagascar	BR38	1
87	Malaysia	BR38	0.738827
87	Mexico	BR38	1
87	Myanmar	BR38	0.589011
87	Papua New Guinea	BR38	0.322464
87	Peru	BR38	0.869413
87	Philippines	BR38	0.647499
87	Sudan	BR38	0.863669
87	Thailand	BR38	0.58334
87	Vietnam	BR38	0.396387
88	Afghanistan	BR38	0.822595
88	Bangladesh	BR38	1
88	Bhutan	BR38	1
88	Brazil	BR38	0.863656
88	Cambodia	BR38	0.494704
88	China	BR38	1
88	Colombia	BR38	0.849699
88	Ethiopia	BR38	1
88	India	BR38	0.442352
88	Indonesia	BR38	0.899166
88	Iran	BR38	1
88	Madagascar	BR38	1
88	Malaysia	BR38	0.793552
88	Mexico	BR38	1
88	Myanmar	BR38	-0.0189814
88	Papua New Guinea	BR38	-0.0108995
88	Peru	BR38	0.861201
88	Philippines	BR38	0.275231
88	Sudan	BR38	1
88	Thailand	BR38	0.490098
88	Vietnam	BR38	0.309709
89	Afghanistan	BR38	0.766478
89	Bangladesh	BR38	0.506475
89	Bhutan	BR38	1
89	Brazil	BR38	1
89	Cambodia	BR38	0.418726
89	China	BR38	0.863656
89	Colombia	BR38	0.889388
89	Ethiopia	BR38	0.932798
89	India	BR38	0.891967
89	Indonesia	BR38	0.942168
89	Iran	BR38	1
89	Madagascar	BR38	1
89	Malaysia	BR38	0.78399
89	Mexico	BR38	1
89	Myanmar	BR38	0.58895
89	Papua New Guinea	BR38	0
89	Peru	BR38	0.869382
89	Philippines	BR38	0.489011
89	Sudan	BR38	1
89	Thailand	BR38	0.569444
89	Vietnam	BR38	0.014863
90	Afghanistan	BR38	0.829659
90	Bangladesh	BR38	0.699336
90	Bhutan	BR38	1
90	Brazil	BR38	0.89198
90	Cambodia	BR38	0.605556
90	China	BR38	0.770375
90	Colombia	BR38	0.849747
90	Ethiopia	BR38	1
90	India	BR38	0.812023
90	Indonesia	BR38	0.882753
90	Iran	BR38	0.91036
90	Madagascar	BR38	1
90	Malaysia	BR38	0.491224
90	Mexico	BR38	0.814287
90	Myanmar	BR38	0.442379
90	Papua New Guinea	BR38	0.343951
90	Peru	BR38	0.940172
90	Philippines	BR38	0.569487
90	Sudan	BR38	1
90	Thailand	BR38	0.694905
90	Vietnam	BR38	0.487618
91	Afghanistan	BR38	0.89435
91	Bangladesh	BR38	0.589011
91	Bhutan	BR38	1
91	Brazil	BR38	1
91	Cambodia	BR38	0.671834
91	China	BR38	1
91	Colombia	BR38	0.748728
91	Ethiopia	BR38	1
91	India	BR38	0.89198
91	Indonesia	BR38	0.969294
91	Iran	BR38	1
91	Madagascar	BR38	1
91	Malaysia	BR38	0.851587
91	Mexico	BR38	1
91	Myanmar	BR38	0.794505
91	Papua New Guinea	BR38	0.814287
91	Peru	BR38	0.711274
91	Philippines	BR38	0.770375
91	Sudan	BR38	1
91	Thailand	BR38	0.677592
91	Vietnam	BR38	0.0524759
92	Afghanistan	BR38	0.907699
92	Bangladesh	BR38	1
92	Bhutan	BR38	1
92	Brazil	BR38	1
92	Cambodia	BR38	0.405746
92	China	BR38	1
92	Colombia	BR38	0.869594
92	Ethiopia	BR38	0.812023
92	India	BR38	0.863669
92	Indonesia	BR38	0.904541
92	Iran	BR38	1
92	Madagascar	BR38	1
92	Malaysia	BR38	0.711274
92	Mexico	BR38	1
92	Myanmar	BR38	0.491224
92	Papua New Guinea	BR38	0
92	Peru	BR38	0.861227
92	Philippines	BR38	0.661232
92	Sudan	BR38	1
92	Thailand	BR38	0.574656
92	Vietnam	BR38	0.262336
93	Afghanistan	BR38	0.793193
93	Bangladesh	BR38	0.506475
93	Bhutan	BR38	1
93	Brazil	BR38	0.863656
93	Cambodia	BR38	0.499528
93	China	BR38	0.770352
93	Colombia	BR38	0.829619
93	Ethiopia	BR38	0.932798
93	India	BR38	0.506475
93	Indonesia	BR38	0.862865
93	Iran	BR38	1
93	Madagascar	BR38	1
93	Malaysia	BR38	0.889388
93	Mexico	BR38	1
93	Myanmar	BR38	0.569443
93	Papua New Guinea	BR38	-0.0154561
93	Peru	BR38	0.869382
93	Philippines	BR38	0
93	Sudan	BR38	0.891967
93	Thailand	BR38	0.631908
93	Vietnam	BR38	0.344443
94	Afghanistan	BR38	0.834916
94	Bangladesh	BR38	0.794475
94	Bhutan	BR38	0.863656
94	Brazil	BR38	0.863656
94	Cambodia	BR38	0.410285
94	China	BR38	1
94	Colombia	BR38	0.95075
94	Ethiopia	BR38	0.923245
94	India	BR38	0.891967
94	Indonesia	BR38	0.909684
94	Iran	BR38	1
94	Madagascar	BR38	1
94	Malaysia	BR38	0.861201
94	Mexico	BR38	1
94	Myanmar	BR38	0.840472
94	Papua New Guinea	BR38	0.275231
94	Peru	BR38	0.78399
94	Philippines	BR38	0.891967
94	Sudan	BR38	1
94	Thailand	BR38	0.506584
94	Vietnam	BR38	0.155898
95	Afghanistan	BR38	0.776137
95	Bangladesh	BR38	0.863669
95	Bhutan	BR38	0.863669
95	Brazil	BR38	1
[truncated: 63,536 more rows]
