# Supplementary material for: A molecular barcode and web-based data analysis tool to identify imported Plasmodium vivax malaria
Source: Commun Biol. 2022 Dec 23;5:1411. doi: 10.1038/s42003-022-04352-2 (PMC9789135; doi:10.1038/s42003-022-04352-2)
Supplement: Supplementary file 5 — Supplementary Data 2 [file 42003_2022_4352_MOESM5_ESM.xls]

## Sheet: SupplementaryData-2
FOLD_ID	CLASS	MODEL	MISSINGNESS	MCC
0	Afghanistan	BR38	0	0.764946
0	Bangladesh	BR38	0	0.935282
0	Bhutan	BR38	0	1
0	Brazil	BR38	0	0.9796
0	Cambodia	BR38	0	0.605431
0	China	BR38	0	0.960324
0	Colombia	BR38	0	0.942072
0	Ethiopia	BR38	0	0.935282
0	India	BR38	0	0.767572
0	Indonesia	BR38	0	0.854677
0	Iran	BR38	0	0.9796
0	Madagascar	BR38	0	1
0	Malaysia	BR38	0	0.821584
0	Mexico	BR38	0	1
0	Myanmar	BR38	0	0.766965
0	Papua New Guinea	BR38	0	0.867227
0	Peru	BR38	0	0.912871
0	Philippines	BR38	0	0.766965
0	Sudan	BR38	0	1
0	Thailand	BR38	0	0.70704
0	Vietnam	BR38	0	0.684653
0	Afghanistan	BR38	0.1	0.704367
0	Bangladesh	BR38	0.1	0.818102
0	Bhutan	BR38	0.1	1
0	Brazil	BR38	0.1	0.9796
0	Cambodia	BR38	0.1	0.567451
0	China	BR38	0.1	0.942072
0	Colombia	BR38	0.1	0.892622
0	Ethiopia	BR38	0.1	0.935282
0	India	BR38	0.1	0.717043
0	Indonesia	BR38	0.1	0.777125
0	Iran	BR38	0.1	0.9796
0	Madagascar	BR38	0.1	1
0	Malaysia	BR38	0.1	0.801366
0	Mexico	BR38	0.1	1
0	Myanmar	BR38	0.1	0.766965
0	Papua New Guinea	BR38	0.1	0.767572
0	Peru	BR38	0.1	0.818705
0	Philippines	BR38	0.1	0.71261
0	Sudan	BR38	0.1	1
0	Thailand	BR38	0.1	0.658732
0	Vietnam	BR38	0.1	0.573681
0	Afghanistan	BR38	0.2	0.664949
0	Bangladesh	BR38	0.2	0.84265
0	Bhutan	BR38	0.2	0.9796
0	Brazil	BR38	0.2	0.9796
0	Cambodia	BR38	0.2	0.474693
0	China	BR38	0.2	0.897148
0	Colombia	BR38	0.2	0.846449
0	Ethiopia	BR38	0.2	0.935994
0	India	BR38	0.2	0.65959
0	Indonesia	BR38	0.2	0.721562
0	Iran	BR38	0.2	0.960324
0	Madagascar	BR38	0.2	0.958
0	Malaysia	BR38	0.2	0.722923
0	Mexico	BR38	0.2	1
0	Myanmar	BR38	0.2	0.71261
0	Papua New Guinea	BR38	0.2	0.683986
0	Peru	BR38	0.2	0.890643
0	Philippines	BR38	0.2	0.623177
0	Sudan	BR38	0.2	1
0	Thailand	BR38	0.2	0.567322
0	Vietnam	BR38	0.2	0.529331
0	Afghanistan	BR38	0.3	0.672288
0	Bangladesh	BR38	0.3	0.740233
0	Bhutan	BR38	0.3	0.938374
0	Brazil	BR38	0.3	0.9796
0	Cambodia	BR38	0.3	0.449964
0	China	BR38	0.3	0.942072
0	Colombia	BR38	0.3	0.800803
0	Ethiopia	BR38	0.3	0.889988
0	India	BR38	0.3	0.666513
0	Indonesia	BR38	0.3	0.635438
0	Iran	BR38	0.3	0.960324
0	Madagascar	BR38	0.3	0.978818
0	Malaysia	BR38	0.3	0.793495
0	Mexico	BR38	0.3	1
0	Myanmar	BR38	0.3	0.740233
0	Papua New Guinea	BR38	0.3	0.597496
0	Peru	BR38	0.3	0.740233
0	Philippines	BR38	0.3	0.556307
0	Sudan	BR38	0.3	0.960324
0	Thailand	BR38	0.3	0.566043
0	Vietnam	BR38	0.3	0.629198
1	Afghanistan	BR38	0	0.902266
1	Bangladesh	BR38	0	0.893171
1	Bhutan	BR38	0	1
1	Brazil	BR38	0	1
1	Cambodia	BR38	0	0.5016
1	China	BR38	0	0.9796
1	Colombia	BR38	0	0.9796
1	Ethiopia	BR38	0	1
1	India	BR38	0	0.912871
1	Indonesia	BR38	0	0.778621
1	Iran	BR38	0	0.9796
1	Madagascar	BR38	0	1
1	Malaysia	BR38	0	0.79654
1	Mexico	BR38	0	1
1	Myanmar	BR38	0	0.818102
1	Papua New Guinea	BR38	0	0.71261
1	Peru	BR38	0	0.978818
1	Philippines	BR38	0	0.623177
1	Sudan	BR38	0	1
1	Thailand	BR38	0	0.627902
1	Vietnam	BR38	0	0.684653
1	Afghanistan	BR38	0.1	0.897148
1	Bangladesh	BR38	0.1	0.821584
1	Bhutan	BR38	0.1	1
1	Brazil	BR38	0.1	1
1	Cambodia	BR38	0.1	0.474693
1	China	BR38	0.1	0.9796
1	Colombia	BR38	0.1	0.942072
1	Ethiopia	BR38	0.1	0.978818
1	India	BR38	0.1	0.935282
1	Indonesia	BR38	0.1	0.768273
1	Iran	BR38	0.1	1
1	Madagascar	BR38	0.1	1
1	Malaysia	BR38	0.1	0.703091
1	Mexico	BR38	0.1	1
1	Myanmar	BR38	0.1	0.818102
1	Papua New Guinea	BR38	0.1	0.71261
1	Peru	BR38	0.1	0.916
1	Philippines	BR38	0.1	0.590624
1	Sudan	BR38	0.1	1
1	Thailand	BR38	0.1	0.560473
1	Vietnam	BR38	0.1	0.532727
1	Afghanistan	BR38	0.2	0.826152
1	Bangladesh	BR38	0.2	0.770814
1	Bhutan	BR38	0.2	1
1	Brazil	BR38	0.2	0.958
1	Cambodia	BR38	0.2	0.468266
1	China	BR38	0.2	0.9796
1	Colombia	BR38	0.2	0.846449
1	Ethiopia	BR38	0.2	0.978818
1	India	BR38	0.2	0.890643
1	Indonesia	BR38	0.2	0.689202
1	Iran	BR38	0.2	0.960324
1	Madagascar	BR38	0.2	0.978818
1	Malaysia	BR38	0.2	0.77594
1	Mexico	BR38	0.2	1
1	Myanmar	BR38	0.2	0.71261
1	Papua New Guinea	BR38	0.2	0.623177
1	Peru	BR38	0.2	0.850348
1	Philippines	BR38	0.2	0.519875
1	Sudan	BR38	0.2	0.9796
1	Thailand	BR38	0.2	0.481703
1	Vietnam	BR38	0.2	0.552215
1	Afghanistan	BR38	0.3	0.703237
1	Bangladesh	BR38	0.3	0.655053
1	Bhutan	BR38	0.3	0.889988
1	Brazil	BR38	0.3	0.919828
1	Cambodia	BR38	0.3	0.440081
1	China	BR38	0.3	0.958
1	Colombia	BR38	0.3	0.822655
1	Ethiopia	BR38	0.3	0.919828
1	India	BR38	0.3	0.889988
1	Indonesia	BR38	0.3	0.630943
1	Iran	BR38	0.3	0.9796
1	Madagascar	BR38	0.3	0.890643
1	Malaysia	BR38	0.3	0.703091
1	Mexico	BR38	0.3	1
1	Myanmar	BR38	0.3	0.717043
1	Papua New Guinea	BR38	0.3	0.438529
1	Peru	BR38	0.3	0.893171
1	Philippines	BR38	0.3	0.391856
1	Sudan	BR38	0.3	0.958
1	Thailand	BR38	0.3	0.493799
1	Vietnam	BR38	0.3	0.464393
2	Afghanistan	BR38	0	0.789352
2	Bangladesh	BR38	0	0.889988
2	Bhutan	BR38	0	1
2	Brazil	BR38	0	0.960324
2	Cambodia	BR38	0	0.570544
2	China	BR38	0	0.960324
2	Colombia	BR38	0	0.935994
2	Ethiopia	BR38	0	0.957254
2	India	BR38	0	0.740233
2	Indonesia	BR38	0	0.83666
2	Iran	BR38	0	1
2	Madagascar	BR38	0	1
2	Malaysia	BR38	0	0.79654
2	Mexico	BR38	0	1
2	Myanmar	BR38	0	0.766965
2	Papua New Guinea	BR38	0	0.792896
2	Peru	BR38	0	0.869852
2	Philippines	BR38	0	0.740233
2	Sudan	BR38	0	1
2	Thailand	BR38	0	0.5016
2	Vietnam	BR38	0	0.615983
2	Afghanistan	BR38	0.1	0.777125
2	Bangladesh	BR38	0.1	0.740233
2	Bhutan	BR38	0.1	1
2	Brazil	BR38	0.1	0.960324
2	Cambodia	BR38	0.1	0.54565
2	China	BR38	0.1	0.960324
2	Colombia	BR38	0.1	0.935994
2	Ethiopia	BR38	0.1	0.978818
2	India	BR38	0.1	0.71261
2	Indonesia	BR38	0.1	0.778621
2	Iran	BR38	0.1	0.9796
2	Madagascar	BR38	0.1	1
2	Malaysia	BR38	0.1	0.801366
2	Mexico	BR38	0.1	1
2	Myanmar	BR38	0.1	0.688828
2	Papua New Guinea	BR38	0.1	0.683986
2	Peru	BR38	0.1	0.850348
2	Philippines	BR38	0.1	0.71261
2	Sudan	BR38	0.1	1
2	Thailand	BR38	0.1	0.455087
2	Vietnam	BR38	0.1	0.53136
2	Afghanistan	BR38	0.2	0.74218
2	Bangladesh	BR38	0.2	0.766965
2	Bhutan	BR38	0.2	0.978818
2	Brazil	BR38	0.2	0.960324
2	Cambodia	BR38	0.2	0.530685
2	China	BR38	0.2	0.978818
2	Colombia	BR38	0.2	0.814697
2	Ethiopia	BR38	0.2	0.912871
2	India	BR38	0.2	0.71261
2	Indonesia	BR38	0.2	0.730297
2	Iran	BR38	0.2	0.960324
2	Madagascar	BR38	0.2	1
2	Malaysia	BR38	0.2	0.770814
2	Mexico	BR38	0.2	1
2	Myanmar	BR38	0.2	0.684716
2	Papua New Guinea	BR38	0.2	0.623177
2	Peru	BR38	0.2	0.874
2	Philippines	BR38	0.2	0.590624
2	Sudan	BR38	0.2	1
2	Thailand	BR38	0.2	0.420209
2	Vietnam	BR38	0.2	0.518163
2	Afghanistan	BR38	0.3	0.728132
2	Bangladesh	BR38	0.3	0.624137
2	Bhutan	BR38	0.3	0.978818
2	Brazil	BR38	0.3	0.897148
2	Cambodia	BR38	0.3	0.456629
2	China	BR38	0.3	0.960324
2	Colombia	BR38	0.3	0.732246
2	Ethiopia	BR38	0.3	0.874
2	India	BR38	0.3	0.792896
2	Indonesia	BR38	0.3	0.634497
2	Iran	BR38	0.3	0.9796
2	Madagascar	BR38	0.3	0.958
2	Malaysia	BR38	0.3	0.818705
2	Mexico	BR38	0.3	1
2	Myanmar	BR38	0.3	0.590624
2	Papua New Guinea	BR38	0.3	0.519875
2	Peru	BR38	0.3	0.801366
2	Philippines	BR38	0.3	0.654229
2	Sudan	BR38	0.3	0.938374
2	Thailand	BR38	0.3	0.345039
2	Vietnam	BR38	0.3	0.383906
3	Afghanistan	BR38	0	0.792694
3	Bangladesh	BR38	0	0.912871
3	Bhutan	BR38	0	1
3	Brazil	BR38	0	0.9796
3	Cambodia	BR38	0	0.48983
3	China	BR38	0	0.9796
3	Colombia	BR38	0	0.9796
3	Ethiopia	BR38	0	0.978818
3	India	BR38	0	0.79654
3	Indonesia	BR38	0	0.765975
3	Iran	BR38	0	0.9796
3	Madagascar	BR38	0	1
3	Malaysia	BR38	0	0.867227
3	Mexico	BR38	0	1
3	Myanmar	BR38	0	0.818102
3	Papua New Guinea	BR38	0	0.71261
3	Peru	BR38	0	0.957254
3	Philippines	BR38	0	0.740233
3	Sudan	BR38	0	1
3	Thailand	BR38	0	0.51649
3	Vietnam	BR38	0	0.520247
3	Afghanistan	BR38	0.1	0.757846
3	Bangladesh	BR38	0.1	0.889988
3	Bhutan	BR38	0.1	1
3	Brazil	BR38	0.1	1
3	Cambodia	BR38	0.1	0.470201
3	China	BR38	0.1	0.942072
3	Colombia	BR38	0.1	0.942072
3	Ethiopia	BR38	0.1	0.978818
3	India	BR38	0.1	0.826152
3	Indonesia	BR38	0.1	0.689928
3	Iran	BR38	0.1	0.9796
3	Madagascar	BR38	0.1	0.978818
3	Malaysia	BR38	0.1	0.843264
3	Mexico	BR38	0.1	1
3	Myanmar	BR38	0.1	0.71261
3	Papua New Guinea	BR38	0.1	0.654229
3	Peru	BR38	0.1	0.957254
3	Philippines	BR38	0.1	0.740233
3	Sudan	BR38	0.1	1
3	Thailand	BR38	0.1	0.534934
3	Vietnam	BR38	0.1	0.63901
3	Afghanistan	BR38	0.2	0.679055
3	Bangladesh	BR38	0.2	0.71261
3	Bhutan	BR38	0.2	1
3	Brazil	BR38	0.2	1
3	Cambodia	BR38	0.2	0.401597
3	China	BR38	0.2	0.9796
3	Colombia	BR38	0.2	0.908295
3	Ethiopia	BR38	0.2	0.957254
3	India	BR38	0.2	0.77594
3	Indonesia	BR38	0.2	0.666185
3	Iran	BR38	0.2	0.9796
3	Madagascar	BR38	0.2	1
3	Malaysia	BR38	0.2	0.730297
3	Mexico	BR38	0.2	1
3	Myanmar	BR38	0.2	0.740233
3	Papua New Guinea	BR38	0.2	0.556307
3	Peru	BR38	0.2	0.874
3	Philippines	BR38	0.2	0.556307
3	Sudan	BR38	0.2	1
3	Thailand	BR38	0.2	0.434863
3	Vietnam	BR38	0.2	0.483469
3	Afghanistan	BR38	0.3	0.717941
3	Bangladesh	BR38	0.3	0.713277
3	Bhutan	BR38	0.3	0.912871
3	Brazil	BR38	0.3	0.935994
3	Cambodia	BR38	0.3	0.468488
3	China	BR38	0.3	0.893171
3	Colombia	BR38	0.3	0.869852
3	Ethiopia	BR38	0.3	0.978818
3	India	BR38	0.3	0.740862
3	Indonesia	BR38	0.3	0.601499
3	Iran	BR38	0.3	0.924755
3	Madagascar	BR38	0.3	0.958
3	Malaysia	BR38	0.3	0.770814
3	Mexico	BR38	0.3	1
3	Myanmar	BR38	0.3	0.654229
3	Papua New Guinea	BR38	0.3	0.441894
3	Peru	BR38	0.3	0.935994
3	Philippines	BR38	0.3	0.556307
3	Sudan	BR38	0.3	0.9796
3	Thailand	BR38	0.3	0.365947
3	Vietnam	BR38	0.3	0.573681
4	Afghanistan	BR38	0	0.854677
4	Bangladesh	BR38	0	0.978818
4	Bhutan	BR38	0	1
4	Brazil	BR38	0	0.9796
4	Cambodia	BR38	0	0.531757
4	China	BR38	0	1
4	Colombia	BR38	0	0.978818
4	Ethiopia	BR38	0	1
4	India	BR38	0	0.818705
4	Indonesia	BR38	0	0.84974
4	Iran	BR38	0	1
4	Madagascar	BR38	0	1
4	Malaysia	BR38	0	0.890643
4	Mexico	BR38	0	1
4	Myanmar	BR38	0	0.766965
4	Papua New Guinea	BR38	0	0.818102
4	Peru	BR38	0	0.958
4	Philippines	BR38	0	0.624137
4	Sudan	BR38	0	1
4	Thailand	BR38	0	0.611767
4	Vietnam	BR38	0	0.579251
4	Afghanistan	BR38	0.1	0.840289
4	Bangladesh	BR38	0.1	0.912871
4	Bhutan	BR38	0.1	0.9796
4	Brazil	BR38	0.1	0.942072
4	Cambodia	BR38	0.1	0.54565
4	China	BR38	0.1	1
4	Colombia	BR38	0.1	0.913553
4	Ethiopia	BR38	0.1	0.957254
4	India	BR38	0.1	0.818705
4	Indonesia	BR38	0.1	0.758288
4	Iran	BR38	0.1	1
4	Madagascar	BR38	0.1	1
4	Malaysia	BR38	0.1	0.843264
4	Mexico	BR38	0.1	1
4	Myanmar	BR38	0.1	0.766965
4	Papua New Guinea	BR38	0.1	0.740233
4	Peru	BR38	0.1	0.916
4	Philippines	BR38	0.1	0.654229
4	Sudan	BR38	0.1	1
4	Thailand	BR38	0.1	0.550598
4	Vietnam	BR38	0.1	0.596877
4	Afghanistan	BR38	0.2	0.813397
4	Bangladesh	BR38	0.2	0.843264
4	Bhutan	BR38	0.2	0.978818
4	Brazil	BR38	0.2	0.9796
4	Cambodia	BR38	0.2	0.474693
4	China	BR38	0.2	0.960324
4	Colombia	BR38	0.2	0.879333
4	Ethiopia	BR38	0.2	0.978818
4	India	BR38	0.2	0.767572
4	Indonesia	BR38	0.2	0.673861
4	Iran	BR38	0.2	1
4	Madagascar	BR38	0.2	1
4	Malaysia	BR38	0.2	0.818705
4	Mexico	BR38	0.2	1
4	Myanmar	BR38	0.2	0.654229
4	Papua New Guinea	BR38	0.2	0.624137
4	Peru	BR38	0.2	0.890643
4	Philippines	BR38	0.2	0.557743
4	Sudan	BR38	0.2	1
4	Thailand	BR38	0.2	0.543197
4	Vietnam	BR38	0.2	0.426876
4	Afghanistan	BR38	0.3	0.788724
4	Bangladesh	BR38	0.3	0.767572
4	Bhutan	BR38	0.3	0.867227
4	Brazil	BR38	0.3	0.832
4	Cambodia	BR38	0.3	0.36353
4	China	BR38	0.3	0.913553
4	Colombia	BR38	0.3	0.792694
4	Ethiopia	BR38	0.3	0.957254
4	India	BR38	0.3	0.792896
4	Indonesia	BR38	0.3	0.721562
4	Iran	BR38	0.3	0.978818
4	Madagascar	BR38	0.3	0.9796
4	Malaysia	BR38	0.3	0.770814
4	Mexico	BR38	0.3	1
4	Myanmar	BR38	0.3	0.740233
4	Papua New Guinea	BR38	0.3	0.654229
4	Peru	BR38	0.3	0.770814
4	Philippines	BR38	0.3	0.519875
4	Sudan	BR38	0.3	1
4	Thailand	BR38	0.3	0.50763
4	Vietnam	BR38	0.3	0.391152
5	Afghanistan	BR38	0	0.892622
5	Bangladesh	BR38	0	0.889988
5	Bhutan	BR38	0	1
5	Brazil	BR38	0	0.908295
5	Cambodia	BR38	0	0.456629
5	China	BR38	0	0.960324
5	Colombia	BR38	0	0.978818
5	Ethiopia	BR38	0	0.978818
5	India	BR38	0	0.889988
5	Indonesia	BR38	0	0.854677
5	Iran	BR38	0	1
5	Madagascar	BR38	0	1
5	Malaysia	BR38	0	0.912871
5	Mexico	BR38	0	1
5	Myanmar	BR38	0	0.818102
5	Papua New Guinea	BR38	0	0.843264
5	Peru	BR38	0	0.867227
5	Philippines	BR38	0	0.683986
5	Sudan	BR38	0	1
5	Thailand	BR38	0	0.413621
5	Vietnam	BR38	0	0.609642
5	Afghanistan	BR38	0.1	0.869761
5	Bangladesh	BR38	0.1	0.818102
5	Bhutan	BR38	0.1	1
5	Brazil	BR38	0.1	0.942072
5	Cambodia	BR38	0.1	0.410792
5	China	BR38	0.1	0.9796
5	Colombia	BR38	0.1	0.957254
5	Ethiopia	BR38	0.1	0.957254
5	India	BR38	0.1	0.889988
5	Indonesia	BR38	0.1	0.744907
5	Iran	BR38	0.1	0.9796
5	Madagascar	BR38	0.1	1
5	Malaysia	BR38	0.1	0.889988
5	Mexico	BR38	0.1	1
5	Myanmar	BR38	0.1	0.818102
5	Papua New Guinea	BR38	0.1	0.684716
5	Peru	BR38	0.1	0.893171
5	Philippines	BR38	0.1	0.71261
5	Sudan	BR38	0.1	0.9796
5	Thailand	BR38	0.1	0.392723
5	Vietnam	BR38	0.1	0.502079
5	Afghanistan	BR38	0.2	0.831228
5	Bangladesh	BR38	0.2	0.713277
5	Bhutan	BR38	0.2	1
5	Brazil	BR38	0.2	0.942072
5	Cambodia	BR38	0.2	0.425596
5	China	BR38	0.2	1
5	Colombia	BR38	0.2	0.916
5	Ethiopia	BR38	0.2	0.957254
5	India	BR38	0.2	0.801366
5	Indonesia	BR38	0.2	0.755244
5	Iran	BR38	0.2	0.978818
5	Madagascar	BR38	0.2	0.978818
5	Malaysia	BR38	0.2	0.843264
5	Mexico	BR38	0.2	1
5	Myanmar	BR38	0.2	0.71261
5	Papua New Guinea	BR38	0.2	0.740862
5	Peru	BR38	0.2	0.890643
5	Philippines	BR38	0.2	0.654229
5	Sudan	BR38	0.2	0.960324
5	Thailand	BR38	0.2	0.340345
5	Vietnam	BR38	0.2	0.476546
5	Afghanistan	BR38	0.3	0.765517
5	Bangladesh	BR38	0.3	0.629198
5	Bhutan	BR38	0.3	0.935994
5	Brazil	BR38	0.3	0.924755
5	Cambodia	BR38	0.3	0.404922
5	China	BR38	0.3	0.890643
5	Colombia	BR38	0.3	0.885602
5	Ethiopia	BR38	0.3	0.913553
5	India	BR38	0.3	0.84265
5	Indonesia	BR38	0.3	0.62129
5	Iran	BR38	0.3	0.938374
5	Madagascar	BR38	0.3	0.958
5	Malaysia	BR38	0.3	0.792896
5	Mexico	BR38	0.3	1
5	Myanmar	BR38	0.3	0.655053
5	Papua New Guinea	BR38	0.3	0.504439
5	Peru	BR38	0.3	0.793495
5	Philippines	BR38	0.3	0.683986
5	Sudan	BR38	0.3	1
5	Thailand	BR38	0.3	0.306632
5	Vietnam	BR38	0.3	0.435578
6	Afghanistan	BR38	0	0.777054
6	Bangladesh	BR38	0	0.818102
6	Bhutan	BR38	0	1
6	Brazil	BR38	0	0.960324
6	Cambodia	BR38	0	0.481095
6	China	BR38	0	0.960324
6	Colombia	BR38	0	0.958
6	Ethiopia	BR38	0	0.978818
6	India	BR38	0	0.740862
6	Indonesia	BR38	0	0.812071
6	Iran	BR38	0	0.9796
6	Madagascar	BR38	0	1
6	Malaysia	BR38	0	0.818705
6	Mexico	BR38	0	1
6	Myanmar	BR38	0	0.766965
6	Papua New Guinea	BR38	0	0.766965
6	Peru	BR38	0	0.913553
6	Philippines	BR38	0	0.71261
6	Sudan	BR38	0	1
6	Thailand	BR38	0	0.481703
6	Vietnam	BR38	0	0.407128
6	Afghanistan	BR38	0.1	0.74084
6	Bangladesh	BR38	0.1	0.766965
6	Bhutan	BR38	0.1	1
6	Brazil	BR38	0.1	0.960324
6	Cambodia	BR38	0.1	0.500484
6	China	BR38	0.1	0.960324
6	Colombia	BR38	0.1	0.919828
6	Ethiopia	BR38	0.1	0.958
6	India	BR38	0.1	0.770814
6	Indonesia	BR38	0.1	0.721562
6	Iran	BR38	0.1	0.9796
6	Madagascar	BR38	0.1	0.957254
6	Malaysia	BR38	0.1	0.818705
6	Mexico	BR38	0.1	1
6	Myanmar	BR38	0.1	0.71261
6	Papua New Guinea	BR38	0.1	0.590624
6	Peru	BR38	0.1	0.890643
6	Philippines	BR38	0.1	0.683986
6	Sudan	BR38	0.1	1
6	Thailand	BR38	0.1	0.431142
6	Vietnam	BR38	0.1	0.466882
6	Afghanistan	BR38	0.2	0.657376
6	Bangladesh	BR38	0.2	0.740233
6	Bhutan	BR38	0.2	0.935282
6	Brazil	BR38	0.2	0.942072
6	Cambodia	BR38	0.2	0.425596
6	China	BR38	0.2	0.960324
6	Colombia	BR38	0.2	0.832
6	Ethiopia	BR38	0.2	0.935994
6	India	BR38	0.2	0.65959
6	Indonesia	BR38	0.2	0.713099
6	Iran	BR38	0.2	0.9796
6	Madagascar	BR38	0.2	0.9796
6	Malaysia	BR38	0.2	0.717043
6	Mexico	BR38	0.2	1
6	Myanmar	BR38	0.2	0.623177
6	Papua New Guinea	BR38	0.2	0.654229
6	Peru	BR38	0.2	0.869852
6	Philippines	BR38	0.2	0.590624
6	Sudan	BR38	0.2	0.9796
6	Thailand	BR38	0.2	0.458506
6	Vietnam	BR38	0.2	0.337261
6	Afghanistan	BR38	0.3	0.561492
6	Bangladesh	BR38	0.3	0.683986
6	Bhutan	BR38	0.3	0.957254
6	Brazil	BR38	0.3	0.9796
6	Cambodia	BR38	0.3	0.38197
6	China	BR38	0.3	0.913553
6	Colombia	BR38	0.3	0.768144
6	Ethiopia	BR38	0.3	0.919828
6	India	BR38	0.3	0.717043
6	Indonesia	BR38	0.3	0.637606
6	Iran	BR38	0.3	0.960324
6	Madagascar	BR38	0.3	0.957254
6	Malaysia	BR38	0.3	0.703091
6	Mexico	BR38	0.3	1
6	Myanmar	BR38	0.3	0.623177
6	Papua New Guinea	BR38	0.3	0.438529
6	Peru	BR38	0.3	0.756728
6	Philippines	BR38	0.3	0.480847
6	Sudan	BR38	0.3	0.958
6	Thailand	BR38	0.3	0.429783
6	Vietnam	BR38	0.3	0.444591
7	Afghanistan	BR38	0	0.846449
7	Bangladesh	BR38	0	0.84265
7	Bhutan	BR38	0	1
7	Brazil	BR38	0	0.9796
7	Cambodia	BR38	0	0.577928
7	China	BR38	0	0.9796
7	Colombia	BR38	0	0.958
7	Ethiopia	BR38	0	1
7	India	BR38	0	0.893171
7	Indonesia	BR38	0	0.789352
7	Iran	BR38	0	1
7	Madagascar	BR38	0	1
7	Malaysia	BR38	0	0.935282
7	Mexico	BR38	0	1
7	Myanmar	BR38	0	0.84265
7	Papua New Guinea	BR38	0	0.683986
7	Peru	BR38	0	0.867227
7	Philippines	BR38	0	0.71261
7	Sudan	BR38	0	1
7	Thailand	BR38	0	0.637343
7	Vietnam	BR38	0	0.63901
7	Afghanistan	BR38	0.1	0.768144
7	Bangladesh	BR38	0.1	0.866596
7	Bhutan	BR38	0.1	1
7	Brazil	BR38	0.1	1
7	Cambodia	BR38	0.1	0.560887
7	China	BR38	0.1	0.960324
7	Colombia	BR38	0.1	0.958
7	Ethiopia	BR38	0.1	1
7	India	BR38	0.1	0.826152
7	Indonesia	BR38	0.1	0.778621
7	Iran	BR38	0.1	0.9796
7	Madagascar	BR38	0.1	1
7	Malaysia	BR38	0.1	0.935282
7	Mexico	BR38	0.1	1
7	Myanmar	BR38	0.1	0.766965
7	Papua New Guinea	BR38	0.1	0.683986
7	Peru	BR38	0.1	0.867227
7	Philippines	BR38	0.1	0.683986
7	Sudan	BR38	0.1	0.9796
7	Thailand	BR38	0.1	0.637343
7	Vietnam	BR38	0.1	0.44484
7	Afghanistan	BR38	0.2	0.855923
7	Bangladesh	BR38	0.2	0.766965
7	Bhutan	BR38	0.2	1
7	Brazil	BR38	0.2	0.942072
7	Cambodia	BR38	0.2	0.448817
7	China	BR38	0.2	0.978818
7	Colombia	BR38	0.2	0.902266
7	Ethiopia	BR38	0.2	0.958
7	India	BR38	0.2	0.893171
7	Indonesia	BR38	0.2	0.721562
7	Iran	BR38	0.2	1
7	Madagascar	BR38	0.2	1
7	Malaysia	BR38	0.2	0.874
7	Mexico	BR38	0.2	1
7	Myanmar	BR38	0.2	0.683986
7	Papua New Guinea	BR38	0.2	0.654229
7	Peru	BR38	0.2	0.818705
7	Philippines	BR38	0.2	0.683986
7	Sudan	BR38	0.2	1
7	Thailand	BR38	0.2	0.54565
7	Vietnam	BR38	0.2	0.514923
7	Afghanistan	BR38	0.3	0.702895
7	Bangladesh	BR38	0.3	0.521718
7	Bhutan	BR38	0.3	0.958
7	Brazil	BR38	0.3	0.919828
7	Cambodia	BR38	0.3	0.450956
7	China	BR38	0.3	0.958
7	Colombia	BR38	0.3	0.874
7	Ethiopia	BR38	0.3	0.958
7	India	BR38	0.3	0.79654
7	Indonesia	BR38	0.3	0.681693
7	Iran	BR38	0.3	0.942072
7	Madagascar	BR38	0.3	0.957254
7	Malaysia	BR38	0.3	0.893171
7	Mexico	BR38	0.3	1
7	Myanmar	BR38	0.3	0.683986
7	Papua New Guinea	BR38	0.3	0.480847
7	Peru	BR38	0.3	0.79654
7	Philippines	BR38	0.3	0.557743
7	Sudan	BR38	0.3	0.9796
7	Thailand	BR38	0.3	0.506382
7	Vietnam	BR38	0.3	0.462646
8	Afghanistan	BR38	0	0.802903
8	Bangladesh	BR38	0	0.683986
8	Bhutan	BR38	0	1
8	Brazil	BR38	0	0.960324
8	Cambodia	BR38	0	0.455087
8	China	BR38	0	0.9796
8	Colombia	BR38	0	0.978818
8	Ethiopia	BR38	0	1
8	India	BR38	0	0.792896
8	Indonesia	BR38	0	0.788724
8	Iran	BR38	0	0.960324
8	Madagascar	BR38	0	1
8	Malaysia	BR38	0	0.770814
8	Mexico	BR38	0	1
8	Myanmar	BR38	0	0.655053
8	Papua New Guinea	BR38	0	0.766965
8	Peru	BR38	0	0.935994
8	Philippines	BR38	0	0.654229
8	Sudan	BR38	0	1
8	Thailand	BR38	0	0.434863
8	Vietnam	BR38	0	0.520247
8	Afghanistan	BR38	0.1	0.768144
8	Bangladesh	BR38	0.1	0.629198
8	Bhutan	BR38	0.1	1
8	Brazil	BR38	0.1	0.9796
8	Cambodia	BR38	0.1	0.450956
8	China	BR38	0.1	1
8	Colombia	BR38	0.1	0.879333
8	Ethiopia	BR38	0.1	0.9796
8	India	BR38	0.1	0.792896
8	Indonesia	BR38	0.1	0.765975
8	Iran	BR38	0.1	0.960324
8	Madagascar	BR38	0.1	1
8	Malaysia	BR38	0.1	0.717043
8	Mexico	BR38	0.1	1
8	Myanmar	BR38	0.1	0.655053
8	Papua New Guinea	BR38	0.1	0.71261
8	Peru	BR38	0.1	0.869852
8	Philippines	BR38	0.1	0.557743
8	Sudan	BR38	0.1	1
8	Thailand	BR38	0.1	0.429783
8	Vietnam	BR38	0.1	0.435578
8	Afghanistan	BR38	0.2	0.753333
8	Bangladesh	BR38	0.2	0.521718
8	Bhutan	BR38	0.2	0.978818
8	Brazil	BR38	0.2	0.9796
8	Cambodia	BR38	0.2	0.362659
8	China	BR38	0.2	0.935994
8	Colombia	BR38	0.2	0.854677
8	Ethiopia	BR38	0.2	0.978818
8	India	BR38	0.2	0.71261
8	Indonesia	BR38	0.2	0.666185
8	Iran	BR38	0.2	0.960324
8	Madagascar	BR38	0.2	1
8	Malaysia	BR38	0.2	0.607648
8	Mexico	BR38	0.2	1
8	Myanmar	BR38	0.2	0.684716
8	Papua New Guinea	BR38	0.2	0.556307
8	Peru	BR38	0.2	0.843264
8	Philippines	BR38	0.2	0.480847
8	Sudan	BR38	0.2	1
8	Thailand	BR38	0.2	0.401867
8	Vietnam	BR38	0.2	0.391152
8	Afghanistan	BR38	0.3	0.75284
8	Bangladesh	BR38	0.3	0.590624
8	Bhutan	BR38	0.3	0.9796
8	Brazil	BR38	0.3	0.897148
8	Cambodia	BR38	0.3	0.274498
8	China	BR38	0.3	0.890643
8	Colombia	BR38	0.3	0.838837
8	Ethiopia	BR38	0.3	0.958
8	India	BR38	0.3	0.792896
8	Indonesia	BR38	0.3	0.644453
8	Iran	BR38	0.3	0.960324
8	Madagascar	BR38	0.3	0.9796
8	Malaysia	BR38	0.3	0.596877
8	Mexico	BR38	0.3	1
8	Myanmar	BR38	0.3	0.623177
8	Papua New Guinea	BR38	0.3	0.556307
8	Peru	BR38	0.3	0.801366
8	Philippines	BR38	0.3	0.438529
8	Sudan	BR38	0.3	1
8	Thailand	BR38	0.3	0.430186
8	Vietnam	BR38	0.3	0.363334
9	Afghanistan	BR38	0	0.846449
9	Bangladesh	BR38	0	0.912871
9	Bhutan	BR38	0	1
9	Brazil	BR38	0	0.960324
9	Cambodia	BR38	0	0.549805
9	China	BR38	0	1
9	Colombia	BR38	0	0.919828
9	Ethiopia	BR38	0	1
9	India	BR38	0	0.869852
9	Indonesia	BR38	0	0.777054
9	Iran	BR38	0	1
9	Madagascar	BR38	0	1
9	Malaysia	BR38	0	0.818102
9	Mexico	BR38	0	1
9	Myanmar	BR38	0	0.843264
9	Papua New Guinea	BR38	0	0.818102
9	Peru	BR38	0	0.818705
9	Philippines	BR38	0	0.84265
9	Sudan	BR38	0	1
9	Thailand	BR38	0	0.610053
9	Vietnam	BR38	0	0.563947
9	Afghanistan	BR38	0.1	0.782849
9	Bangladesh	BR38	0.1	0.912871
9	Bhutan	BR38	0.1	1
9	Brazil	BR38	0.1	0.960324
9	Cambodia	BR38	0.1	0.470201
9	China	BR38	0.1	1
9	Colombia	BR38	0.1	0.874
9	Ethiopia	BR38	0.1	0.9796
9	India	BR38	0.1	0.850348
9	Indonesia	BR38	0.1	0.753333
9	Iran	BR38	0.1	1
9	Madagascar	BR38	0.1	1
9	Malaysia	BR38	0.1	0.766965
9	Mexico	BR38	0.1	1
9	Myanmar	BR38	0.1	0.793495
9	Papua New Guinea	BR38	0.1	0.766965
9	Peru	BR38	0.1	0.818705
9	Philippines	BR38	0.1	0.84265
9	Sudan	BR38	0.1	1
9	Thailand	BR38	0.1	0.518695
9	Vietnam	BR38	0.1	0.579251
9	Afghanistan	BR38	0.2	0.689838
9	Bangladesh	BR38	0.2	0.683986
9	Bhutan	BR38	0.2	1
9	Brazil	BR38	0.2	0.942072
9	Cambodia	BR38	0.2	0.532506
9	China	BR38	0.2	0.9796
9	Colombia	BR38	0.2	0.816731
9	Ethiopia	BR38	0.2	0.958
9	India	BR38	0.2	0.770814
9	Indonesia	BR38	0.2	0.666396
9	Iran	BR38	0.2	0.942072
9	Madagascar	BR38	0.2	1
9	Malaysia	BR38	0.2	0.767572
9	Mexico	BR38	0.2	1
9	Myanmar	BR38	0.2	0.767572
9	Papua New Guinea	BR38	0.2	0.654229
9	Peru	BR38	0.2	0.713277
9	Philippines	BR38	0.2	0.654229
9	Sudan	BR38	0.2	1
9	Thailand	BR38	0.2	0.459472
9	Vietnam	BR38	0.2	0.502079
9	Afghanistan	BR38	0.3	0.689838
9	Bangladesh	BR38	0.3	0.688828
9	Bhutan	BR38	0.3	0.978818
9	Brazil	BR38	0.3	0.897148
9	Cambodia	BR38	0.3	0.351757
9	China	BR38	0.3	0.957254
9	Colombia	BR38	0.3	0.75416
9	Ethiopia	BR38	0.3	0.916
9	India	BR38	0.3	0.770814
9	Indonesia	BR38	0.3	0.614512
9	Iran	BR38	0.3	0.960324
9	Madagascar	BR38	0.3	0.935994
9	Malaysia	BR38	0.3	0.636794
9	Mexico	BR38	0.3	1
9	Myanmar	BR38	0.3	0.655053
9	Papua New Guinea	BR38	0.3	0.519875
9	Peru	BR38	0.3	0.770814
9	Philippines	BR38	0.3	0.623177
9	Sudan	BR38	0.3	0.9796
9	Thailand	BR38	0.3	0.463305
9	Vietnam	BR38	0.3	0.498568
10	Afghanistan	BR38	0	0.75284
10	Bangladesh	BR38	0	0.912871
10	Bhutan	BR38	0	1
10	Brazil	BR38	0	0.9796
10	Cambodia	BR38	0	0.527504
10	China	BR38	0	0.9796
10	Colombia	BR38	0	0.919828
10	Ethiopia	BR38	0	0.978818
10	India	BR38	0	0.717043
10	Indonesia	BR38	0	0.800803
10	Iran	BR38	0	0.9796
10	Madagascar	BR38	0	1
10	Malaysia	BR38	0	0.867227
10	Mexico	BR38	0	1
10	Myanmar	BR38	0	0.770814
10	Papua New Guinea	BR38	0	0.766965
10	Peru	BR38	0	0.890643
10	Philippines	BR38	0	0.654229
10	Sudan	BR38	0	1
10	Thailand	BR38	0	0.540984
10	Vietnam	BR38	0	0.679055
10	Afghanistan	BR38	0.1	0.715626
10	Bangladesh	BR38	0.1	0.889988
10	Bhutan	BR38	0.1	1
10	Brazil	BR38	0.1	0.960324
10	Cambodia	BR38	0.1	0.520322
10	China	BR38	0.1	1
10	Colombia	BR38	0.1	0.846449
10	Ethiopia	BR38	0.1	0.978818
10	India	BR38	0.1	0.717043
10	Indonesia	BR38	0.1	0.744907
10	Iran	BR38	0.1	0.960324
10	Madagascar	BR38	0.1	1
10	Malaysia	BR38	0.1	0.826152
10	Mexico	BR38	0.1	1
10	Myanmar	BR38	0.1	0.688828
10	Papua New Guinea	BR38	0.1	0.683986
10	Peru	BR38	0.1	0.867227
10	Philippines	BR38	0.1	0.623177
10	Sudan	BR38	0.1	1
10	Thailand	BR38	0.1	0.51649
10	Vietnam	BR38	0.1	0.622812
10	Afghanistan	BR38	0.2	0.703237
10	Bangladesh	BR38	0.2	0.483292
10	Bhutan	BR38	0.2	0.978818
10	Brazil	BR38	0.2	0.9796
10	Cambodia	BR38	0.2	0.567451
10	China	BR38	0.2	0.9796
10	Colombia	BR38	0.2	0.86246
10	Ethiopia	BR38	0.2	0.958
10	India	BR38	0.2	0.744341
10	Indonesia	BR38	0.2	0.689928
10	Iran	BR38	0.2	0.938374
10	Madagascar	BR38	0.2	1
10	Malaysia	BR38	0.2	0.846005
10	Mexico	BR38	0.2	1
10	Myanmar	BR38	0.2	0.744341
10	Papua New Guinea	BR38	0.2	0.590624
10	Peru	BR38	0.2	0.850348
10	Philippines	BR38	0.2	0.557743
10	Sudan	BR38	0.2	1
10	Thailand	BR38	0.2	0.502234
10	Vietnam	BR38	0.2	0.675032
10	Afghanistan	BR38	0.3	0.677093
10	Bangladesh	BR38	0.3	0.624137
10	Bhutan	BR38	0.3	0.890643
10	Brazil	BR38	0.3	0.9796
10	Cambodia	BR38	0.3	0.40522
10	China	BR38	0.3	0.958
10	Colombia	BR38	0.3	0.832
10	Ethiopia	BR38	0.3	0.938374
10	India	BR38	0.3	0.688828
10	Indonesia	BR38	0.3	0.660387
10	Iran	BR38	0.3	0.902266
10	Madagascar	BR38	0.3	1
10	Malaysia	BR38	0.3	0.695186
10	Mexico	BR38	0.3	1
10	Myanmar	BR38	0.3	0.59178
10	Papua New Guinea	BR38	0.3	0.441894
10	Peru	BR38	0.3	0.913553
10	Philippines	BR38	0.3	0.438529
10	Sudan	BR38	0.3	1
10	Thailand	BR38	0.3	0.458506
10	Vietnam	BR38	0.3	0.615983
11	Afghanistan	BR38	0	0.84974
11	Bangladesh	BR38	0	0.889988
11	Bhutan	BR38	0	1
11	Brazil	BR38	0	0.9796
11	Cambodia	BR38	0	0.442742
11	China	BR38	0	1
11	Colombia	BR38	0	0.960324
11	Ethiopia	BR38	0	1
11	India	BR38	0	0.792896
11	Indonesia	BR38	0	0.84974
11	Iran	BR38	0	1
11	Madagascar	BR38	0	1
11	Malaysia	BR38	0	0.913553
11	Mexico	BR38	0	1
11	Myanmar	BR38	0	0.818102
11	Papua New Guinea	BR38	0	0.818102
11	Peru	BR38	0	0.935282
11	Philippines	BR38	0	0.521718
11	Sudan	BR38	0	1
11	Thailand	BR38	0	0.552939
11	Vietnam	BR38	0	0.565453
11	Afghanistan	BR38	0.1	0.778786
11	Bangladesh	BR38	0.1	0.818102
11	Bhutan	BR38	0.1	1
11	Brazil	BR38	0.1	0.9796
11	Cambodia	BR38	0.1	0.395628
11	China	BR38	0.1	1
11	Colombia	BR38	0.1	0.924755
11	Ethiopia	BR38	0.1	0.960324
11	India	BR38	0.1	0.792896
11	Indonesia	BR38	0.1	0.778621
11	Iran	BR38	0.1	1
11	Madagascar	BR38	0.1	1
11	Malaysia	BR38	0.1	0.874
11	Mexico	BR38	0.1	1
11	Myanmar	BR38	0.1	0.792896
11	Papua New Guinea	BR38	0.1	0.683986
11	Peru	BR38	0.1	0.867227
11	Philippines	BR38	0.1	0.556307
11	Sudan	BR38	0.1	1
11	Thailand	BR38	0.1	0.570544
11	Vietnam	BR38	0.1	0.609642
11	Afghanistan	BR38	0.2	0.729089
11	Bangladesh	BR38	0.2	0.590624
11	Bhutan	BR38	0.2	0.978818
11	Brazil	BR38	0.2	0.958
11	Cambodia	BR38	0.2	0.400094
11	China	BR38	0.2	0.957254
11	Colombia	BR38	0.2	0.885602
11	Ethiopia	BR38	0.2	0.9796
11	India	BR38	0.2	0.740862
11	Indonesia	BR38	0.2	0.730297
11	Iran	BR38	0.2	0.957254
11	Madagascar	BR38	0.2	0.958
11	Malaysia	BR38	0.2	0.890643
11	Mexico	BR38	0.2	1
11	Myanmar	BR38	0.2	0.740233
11	Papua New Guinea	BR38	0.2	0.590624
11	Peru	BR38	0.2	0.889988
11	Philippines	BR38	0.2	0.452812
11	Sudan	BR38	0.2	1
11	Thailand	BR38	0.2	0.373547
11	Vietnam	BR38	0.2	0.452812
11	Afghanistan	BR38	0.3	0.668271
11	Bangladesh	BR38	0.3	0.590624
11	Bhutan	BR38	0.3	0.978818
11	Brazil	BR38	0.3	0.938374
11	Cambodia	BR38	0.3	0.487705
11	China	BR38	0.3	0.958
11	Colombia	BR38	0.3	0.877674
11	Ethiopia	BR38	0.3	0.957254
11	India	BR38	0.3	0.624137
11	Indonesia	BR38	0.3	0.651492
11	Iran	BR38	0.3	0.913553
11	Madagascar	BR38	0.3	0.978818
11	Malaysia	BR38	0.3	0.818102
11	Mexico	BR38	0.3	1
11	Myanmar	BR38	0.3	0.597496
11	Papua New Guinea	BR38	0.3	0.624137
11	Peru	BR38	0.3	0.843264
11	Philippines	BR38	0.3	0.556307
11	Sudan	BR38	0.3	0.9796
11	Thailand	BR38	0.3	0.390806
11	Vietnam	BR38	0.3	0.584761
12	Afghanistan	BR38	0	0.800803
12	Bangladesh	BR38	0	0.935282
12	Bhutan	BR38	0	1
12	Brazil	BR38	0	1
12	Cambodia	BR38	0	0.552939
12	China	BR38	0	0.9796
12	Colombia	BR38	0	0.960324
12	Ethiopia	BR38	0	0.978818
12	India	BR38	0	0.792896
12	Indonesia	BR38	0	0.800493
12	Iran	BR38	0	0.9796
12	Madagascar	BR38	0	1
12	Malaysia	BR38	0	0.866596
12	Mexico	BR38	0	1
12	Myanmar	BR38	0	0.843264
12	Papua New Guinea	BR38	0	0.71261
12	Peru	BR38	0	0.935282
12	Philippines	BR38	0	0.590624
12	Sudan	BR38	0	1
12	Thailand	BR38	0	0.668271
12	Vietnam	BR38	0	0.770814
12	Afghanistan	BR38	0.1	0.717941
12	Bangladesh	BR38	0.1	0.935282
12	Bhutan	BR38	0.1	1
12	Brazil	BR38	0.1	0.960324
12	Cambodia	BR38	0.1	0.500123
12	China	BR38	0.1	1
12	Colombia	BR38	0.1	0.919828
12	Ethiopia	BR38	0.1	0.935994
12	India	BR38	0.1	0.766965
12	Indonesia	BR38	0.1	0.758288
12	Iran	BR38	0.1	0.9796
12	Madagascar	BR38	0.1	1
12	Malaysia	BR38	0.1	0.79654
12	Mexico	BR38	0.1	1
12	Myanmar	BR38	0.1	0.818102
12	Papua New Guinea	BR38	0.1	0.683986
12	Peru	BR38	0.1	0.912871
12	Philippines	BR38	0.1	0.590624
12	Sudan	BR38	0.1	1
12	Thailand	BR38	0.1	0.601602
12	Vietnam	BR38	0.1	0.65959
12	Afghanistan	BR38	0.2	0.740711
12	Bangladesh	BR38	0.2	0.818705
12	Bhutan	BR38	0.2	1
12	Brazil	BR38	0.2	0.958
12	Cambodia	BR38	0.2	0.416539
12	China	BR38	0.2	0.935994
12	Colombia	BR38	0.2	0.831228
12	Ethiopia	BR38	0.2	0.958
12	India	BR38	0.2	0.740862
12	Indonesia	BR38	0.2	0.721562
12	Iran	BR38	0.2	1
12	Madagascar	BR38	0.2	0.958
12	Malaysia	BR38	0.2	0.744341
12	Mexico	BR38	0.2	1
12	Myanmar	BR38	0.2	0.793495
12	Papua New Guinea	BR38	0.2	0.557743
12	Peru	BR38	0.2	0.843264
12	Philippines	BR38	0.2	0.556307
12	Sudan	BR38	0.2	1
12	Thailand	BR38	0.2	0.602495
12	Vietnam	BR38	0.2	0.695186
12	Afghanistan	BR38	0.3	0.711194
12	Bangladesh	BR38	0.3	0.766965
12	Bhutan	BR38	0.3	0.935994
12	Brazil	BR38	0.3	0.916
12	Cambodia	BR38	0.3	0.370405
12	China	BR38	0.3	0.913553
12	Colombia	BR38	0.3	0.885602
12	Ethiopia	BR38	0.3	0.935282
12	India	BR38	0.3	0.655053
12	Indonesia	BR38	0.3	0.673861
12	Iran	BR38	0.3	0.958
12	Madagascar	BR38	0.3	0.893171
12	Malaysia	BR38	0.3	0.84265
12	Mexico	BR38	0.3	1
12	Myanmar	BR38	0.3	0.793495
12	Papua New Guinea	BR38	0.3	0.590624
12	Peru	BR38	0.3	0.79654
12	Philippines	BR38	0.3	0.480847
12	Sudan	BR38	0.3	0.9796
12	Thailand	BR38	0.3	0.518695
12	Vietnam	BR38	0.3	0.518163
13	Afghanistan	BR38	0	0.74084
13	Bangladesh	BR38	0	0.912871
13	Bhutan	BR38	0	1
13	Brazil	BR38	0	0.960324
13	Cambodia	BR38	0	0.602397
13	China	BR38	0	1
13	Colombia	BR38	0	1
13	Ethiopia	BR38	0	0.957254
13	India	BR38	0	0.818102
13	Indonesia	BR38	0	0.824116
13	Iran	BR38	0	0.924755
13	Madagascar	BR38	0	1
13	Malaysia	BR38	0	0.935994
13	Mexico	BR38	0	1
13	Myanmar	BR38	0	0.683986
13	Papua New Guinea	BR38	0	0.766965
13	Peru	BR38	0	0.957254
13	Philippines	BR38	0	0.792896
13	Sudan	BR38	0	1
13	Thailand	BR38	0	0.698346
13	Vietnam	BR38	0	0.53136
13	Afghanistan	BR38	0.1	0.743043
13	Bangladesh	BR38	0.1	0.818102
13	Bhutan	BR38	0.1	1
13	Brazil	BR38	0.1	0.960324
13	Cambodia	BR38	0.1	0.584705
13	China	BR38	0.1	1
13	Colombia	BR38	0.1	0.958
13	Ethiopia	BR38	0.1	0.958
13	India	BR38	0.1	0.84265
13	Indonesia	BR38	0.1	0.74218
13	Iran	BR38	0.1	0.924755
13	Madagascar	BR38	0.1	1
13	Malaysia	BR38	0.1	0.935994
13	Mexico	BR38	0.1	1
13	Myanmar	BR38	0.1	0.683986
13	Papua New Guinea	BR38	0.1	0.65959
13	Peru	BR38	0.1	0.957254
13	Philippines	BR38	0.1	0.792896
13	Sudan	BR38	0.1	1
13	Thailand	BR38	0.1	0.604691
13	Vietnam	BR38	0.1	0.532727
13	Afghanistan	BR38	0.2	0.773471
13	Bangladesh	BR38	0.2	0.740862
13	Bhutan	BR38	0.2	0.978818
13	Brazil	BR38	0.2	0.938374
13	Cambodia	BR38	0.2	0.505592
13	China	BR38	0.2	1
13	Colombia	BR38	0.2	0.919828
13	Ethiopia	BR38	0.2	0.957254
13	India	BR38	0.2	0.821584
13	Indonesia	BR38	0.2	0.681771
13	Iran	BR38	0.2	0.924755
13	Madagascar	BR38	0.2	1
13	Malaysia	BR38	0.2	0.850348
13	Mexico	BR38	0.2	1
13	Myanmar	BR38	0.2	0.597496
13	Papua New Guinea	BR38	0.2	0.557743
13	Peru	BR38	0.2	0.890643
13	Philippines	BR38	0.2	0.71261
13	Sudan	BR38	0.2	1
13	Thailand	BR38	0.2	0.51885
13	Vietnam	BR38	0.2	0.498527
13	Afghanistan	BR38	0.3	0.702895
13	Bangladesh	BR38	0.3	0.740862
13	Bhutan	BR38	0.3	0.958
13	Brazil	BR38	0.3	0.935994
13	Cambodia	BR38	0.3	0.481095
13	China	BR38	0.3	0.935282
13	Colombia	BR38	0.3	0.773471
13	Ethiopia	BR38	0.3	0.935282
13	India	BR38	0.3	0.766965
13	Indonesia	BR38	0.3	0.637606
13	Iran	BR38	0.3	0.908295
13	Madagascar	BR38	0.3	0.957254
13	Malaysia	BR38	0.3	0.764701
13	Mexico	BR38	0.3	0.978818
13	Myanmar	BR38	0.3	0.654229
13	Papua New Guinea	BR38	0.3	0.557743
13	Peru	BR38	0.3	0.814697
13	Philippines	BR38	0.3	0.556307
13	Sudan	BR38	0.3	0.919828
13	Thailand	BR38	0.3	0.566043
13	Vietnam	BR38	0.3	0.521718
14	Afghanistan	BR38	0	0.908295
14	Bangladesh	BR38	0	0.84265
14	Bhutan	BR38	0	1
14	Brazil	BR38	0	0.960324
14	Cambodia	BR38	0	0.552939
14	China	BR38	0	0.9796
14	Colombia	BR38	0	0.960324
14	Ethiopia	BR38	0	0.978818
14	India	BR38	0	0.912871
14	Indonesia	BR38	0	0.768273
14	Iran	BR38	0	1
14	Madagascar	BR38	0	1
14	Malaysia	BR38	0	0.818705
14	Mexico	BR38	0	1
14	Myanmar	BR38	0	0.866596
14	Papua New Guinea	BR38	0	0.623177
14	Peru	BR38	0	0.912871
14	Philippines	BR38	0	0.740233
14	Sudan	BR38	0	1
14	Thailand	BR38	0	0.560473
14	Vietnam	BR38	0	0.400259
14	Afghanistan	BR38	0.1	0.838837
14	Bangladesh	BR38	0.1	0.84265
14	Bhutan	BR38	0.1	1
14	Brazil	BR38	0.1	0.9796
14	Cambodia	BR38	0.1	0.468266
14	China	BR38	0.1	0.942072
14	Colombia	BR38	0.1	0.924755
14	Ethiopia	BR38	0.1	0.957254
14	India	BR38	0.1	0.869852
14	Indonesia	BR38	0.1	0.730297
14	Iran	BR38	0.1	0.9796
14	Madagascar	BR38	0.1	1
14	Malaysia	BR38	0.1	0.793495
14	Mexico	BR38	0.1	1
14	Myanmar	BR38	0.1	0.866596
14	Papua New Guinea	BR38	0.1	0.556307
14	Peru	BR38	0.1	0.912871
14	Philippines	BR38	0.1	0.740233
14	Sudan	BR38	0.1	1
14	Thailand	BR38	0.1	0.568268
14	Vietnam	BR38	0.1	0.30195
14	Afghanistan	BR38	0.2	0.807296
14	Bangladesh	BR38	0.2	0.717043
14	Bhutan	BR38	0.2	0.958
14	Brazil	BR38	0.2	0.938374
14	Cambodia	BR38	0.2	0.481095
14	China	BR38	0.2	0.9796
14	Colombia	BR38	0.2	0.816731
14	Ethiopia	BR38	0.2	0.958
14	India	BR38	0.2	0.889988
14	Indonesia	BR38	0.2	0.630943
14	Iran	BR38	0.2	0.960324
14	Madagascar	BR38	0.2	0.978818
14	Malaysia	BR38	0.2	0.818102
14	Mexico	BR38	0.2	1
14	Myanmar	BR38	0.2	0.818102
14	Papua New Guinea	BR38	0.2	0.346438
14	Peru	BR38	0.2	0.793495
14	Philippines	BR38	0.2	0.683986
14	Sudan	BR38	0.2	0.978818
14	Thailand	BR38	0.2	0.448817
14	Vietnam	BR38	0.2	0.283777
14	Afghanistan	BR38	0.3	0.702895
14	Bangladesh	BR38	0.3	0.713277
14	Bhutan	BR38	0.3	0.935994
14	Brazil	BR38	0.3	0.938374
14	Cambodia	BR38	0.3	0.42247
14	China	BR38	0.3	0.938374
14	Colombia	BR38	0.3	0.86246
14	Ethiopia	BR38	0.3	0.916
14	India	BR38	0.3	0.770814
14	Indonesia	BR38	0.3	0.572055
14	Iran	BR38	0.3	0.958
14	Madagascar	BR38	0.3	0.978818
14	Malaysia	BR38	0.3	0.703091
14	Mexico	BR38	0.3	0.960324
14	Myanmar	BR38	0.3	0.767572
14	Papua New Guinea	BR38	0.3	0.396699
14	Peru	BR38	0.3	0.770814
14	Philippines	BR38	0.3	0.556307
14	Sudan	BR38	0.3	0.978818
14	Thailand	BR38	0.3	0.440081
14	Vietnam	BR38	0.3	0.252154
15	Afghanistan	BR38	0	0.717941
15	Bangladesh	BR38	0	0.867227
15	Bhutan	BR38	0	1
15	Brazil	BR38	0	0.9796
15	Cambodia	BR38	0	0.51245
15	China	BR38	0	1
15	Colombia	BR38	0	0.960324
15	Ethiopia	BR38	0	1
15	India	BR38	0	0.605902
15	Indonesia	BR38	0	0.778621
15	Iran	BR38	0	1
15	Madagascar	BR38	0	1
15	Malaysia	BR38	0	0.867227
15	Mexico	BR38	0	1
15	Myanmar	BR38	0	0.740233
15	Papua New Guinea	BR38	0	0.654229
15	Peru	BR38	0	0.912871
15	Philippines	BR38	0	0.519875
15	Sudan	BR38	0	1
15	Thailand	BR38	0	0.532506
15	Vietnam	BR38	0	0.664
15	Afghanistan	BR38	0.1	0.693233
15	Bangladesh	BR38	0.1	0.767572
15	Bhutan	BR38	0.1	1
15	Brazil	BR38	0.1	1
15	Cambodia	BR38	0.1	0.46247
15	China	BR38	0.1	1
15	Colombia	BR38	0.1	0.942072
15	Ethiopia	BR38	0.1	0.935994
15	India	BR38	0.1	0.636794
15	Indonesia	BR38	0.1	0.689202
15	Iran	BR38	0.1	1
15	Madagascar	BR38	0.1	1
15	Malaysia	BR38	0.1	0.843264
15	Mexico	BR38	0.1	1
15	Myanmar	BR38	0.1	0.683986
15	Papua New Guinea	BR38	0.1	0.519875
15	Peru	BR38	0.1	0.913553
15	Philippines	BR38	0.1	0.519875
15	Sudan	BR38	0.1	1
15	Thailand	BR38	0.1	0.455087
15	Vietnam	BR38	0.1	0.63901
15	Afghanistan	BR38	0.2	0.637343
15	Bangladesh	BR38	0.2	0.557743
15	Bhutan	BR38	0.2	1
15	Brazil	BR38	0.2	0.960324
15	Cambodia	BR38	0.2	0.524687
15	China	BR38	0.2	1
15	Colombia	BR38	0.2	0.885602
15	Ethiopia	BR38	0.2	0.957254
15	India	BR38	0.2	0.564288
15	Indonesia	BR38	0.2	0.640723
15	Iran	BR38	0.2	0.9796
15	Madagascar	BR38	0.2	0.978818
15	Malaysia	BR38	0.2	0.717043
15	Mexico	BR38	0.2	1
15	Myanmar	BR38	0.2	0.654229
15	Papua New Guinea	BR38	0.2	0.519875
15	Peru	BR38	0.2	0.821584
15	Philippines	BR38	0.2	0.556307
15	Sudan	BR38	0.2	1
15	Thailand	BR38	0.2	0.445442
15	Vietnam	BR38	0.2	0.573681
15	Afghanistan	BR38	0.3	0.618173
15	Bangladesh	BR38	0.3	0.557743
15	Bhutan	BR38	0.3	0.935994
15	Brazil	BR38	0.3	0.958
15	Cambodia	BR38	0.3	0.445442
15	China	BR38	0.3	0.935282
15	Colombia	BR38	0.3	0.855923
15	Ethiopia	BR38	0.3	0.913553
15	India	BR38	0.3	0.529331
15	Indonesia	BR38	0.3	0.607917
15	Iran	BR38	0.3	1
15	Madagascar	BR38	0.3	0.960324
15	Malaysia	BR38	0.3	0.749815
15	Mexico	BR38	0.3	1
15	Myanmar	BR38	0.3	0.584761
15	Papua New Guinea	BR38	0.3	0.483292
15	Peru	BR38	0.3	0.84265
15	Philippines	BR38	0.3	0.438529
15	Sudan	BR38	0.3	0.960324
15	Thailand	BR38	0.3	0.323562
15	Vietnam	BR38	0.3	0.565453
16	Afghanistan	BR38	0	0.854677
16	Bangladesh	BR38	0	0.792896
16	Bhutan	BR38	0	1
16	Brazil	BR38	0	0.9796
16	Cambodia	BR38	0	0.611767
16	China	BR38	0	0.924755
16	Colombia	BR38	0	0.9796
16	Ethiopia	BR38	0	0.978818
16	India	BR38	0	0.889988
16	Indonesia	BR38	0	0.778621
16	Iran	BR38	0	0.9796
16	Madagascar	BR38	0	1
16	Malaysia	BR38	0	0.770814
16	Mexico	BR38	0	1
16	Myanmar	BR38	0	0.792896
16	Papua New Guinea	BR38	0	0.683986
16	Peru	BR38	0	0.935282
16	Philippines	BR38	0	0.793495
16	Sudan	BR38	0	1
16	Thailand	BR38	0	0.520322
16	Vietnam	BR38	0	0.502079
16	Afghanistan	BR38	0.1	0.854677
16	Bangladesh	BR38	0.1	0.792896
16	Bhutan	BR38	0.1	1
16	Brazil	BR38	0.1	0.942072
16	Cambodia	BR38	0.1	0.57634
16	China	BR38	0.1	0.960324
16	Colombia	BR38	0.1	0.874
16	Ethiopia	BR38	0.1	0.935994
16	India	BR38	0.1	0.912871
16	Indonesia	BR38	0.1	0.739318
16	Iran	BR38	0.1	0.9796
16	Madagascar	BR38	0.1	1
16	Malaysia	BR38	0.1	0.818102
16	Mexico	BR38	0.1	1
16	Myanmar	BR38	0.1	0.792896
16	Papua New Guinea	BR38	0.1	0.590624
16	Peru	BR38	0.1	0.889988
16	Philippines	BR38	0.1	0.740862
16	Sudan	BR38	0.1	1
16	Thailand	BR38	0.1	0.531757
16	Vietnam	BR38	0.1	0.53136
16	Afghanistan	BR38	0.2	0.789692
16	Bangladesh	BR38	0.2	0.740233
16	Bhutan	BR38	0.2	0.957254
16	Brazil	BR38	0.2	0.960324
16	Cambodia	BR38	0.2	0.43481
16	China	BR38	0.2	0.924755
16	Colombia	BR38	0.2	0.807524
16	Ethiopia	BR38	0.2	0.855923
16	India	BR38	0.2	0.84265
16	Indonesia	BR38	0.2	0.681771
16	Iran	BR38	0.2	0.942072
16	Madagascar	BR38	0.2	0.9796
16	Malaysia	BR38	0.2	0.656366
16	Mexico	BR38	0.2	1
16	Myanmar	BR38	0.2	0.740233
16	Papua New Guinea	BR38	0.2	0.557743
16	Peru	BR38	0.2	0.866596
16	Philippines	BR38	0.2	0.624137
16	Sudan	BR38	0.2	1
16	Thailand	BR38	0.2	0.450956
16	Vietnam	BR38	0.2	0.516193
16	Afghanistan	BR38	0.3	0.777054
16	Bangladesh	BR38	0.3	0.629198
16	Bhutan	BR38	0.3	1
16	Brazil	BR38	0.3	0.935994
16	Cambodia	BR38	0.3	0.475199
16	China	BR38	0.3	0.960324
16	Colombia	BR38	0.3	0.715988
16	Ethiopia	BR38	0.3	0.935282
16	India	BR38	0.3	0.818102
16	Indonesia	BR38	0.3	0.618134
16	Iran	BR38	0.3	0.960324
16	Madagascar	BR38	0.3	0.957254
16	Malaysia	BR38	0.3	0.703091
16	Mexico	BR38	0.3	1
16	Myanmar	BR38	0.3	0.654229
16	Papua New Guinea	BR38	0.3	0.396699
16	Peru	BR38	0.3	0.767572
16	Philippines	BR38	0.3	0.529331
16	Sudan	BR38	0.3	0.9796
16	Thailand	BR38	0.3	0.445442
16	Vietnam	BR38	0.3	0.413864
17	Afghanistan	BR38	0	0.826545
17	Bangladesh	BR38	0	0.818102
17	Bhutan	BR38	0	1
17	Brazil	BR38	0	1
17	Cambodia	BR38	0	0.542626
17	China	BR38	0	1
17	Colombia	BR38	0	0.9796
17	Ethiopia	BR38	0	0.978818
17	India	BR38	0	0.84265
17	Indonesia	BR38	0	0.734939
17	Iran	BR38	0	0.9796
17	Madagascar	BR38	0	1
17	Malaysia	BR38	0	0.890643
17	Mexico	BR38	0	1
17	Myanmar	BR38	0	0.623177
17	Papua New Guinea	BR38	0	0.684716
17	Peru	BR38	0	0.957254
17	Philippines	BR38	0	0.740862
17	Sudan	BR38	0	1
17	Thailand	BR38	0	0.475912
17	Vietnam	BR38	0	0.44484
17	Afghanistan	BR38	0.1	0.792694
17	Bangladesh	BR38	0.1	0.683986
17	Bhutan	BR38	0.1	1
17	Brazil	BR38	0.1	0.9796
17	Cambodia	BR38	0.1	0.481095
17	China	BR38	0.1	0.958
17	Colombia	BR38	0.1	0.902266
17	Ethiopia	BR38	0.1	0.978818
17	India	BR38	0.1	0.818705
17	Indonesia	BR38	0.1	0.689928
17	Iran	BR38	0.1	0.960324
17	Madagascar	BR38	0.1	1
17	Malaysia	BR38	0.1	0.846005
17	Mexico	BR38	0.1	1
17	Myanmar	BR38	0.1	0.590624
17	Papua New Guinea	BR38	0.1	0.597496
17	Peru	BR38	0.1	0.912871
17	Philippines	BR38	0.1	0.654229
17	Sudan	BR38	0.1	1
17	Thailand	BR38	0.1	0.440081
17	Vietnam	BR38	0.1	0.363334
17	Afghanistan	BR38	0.2	0.792694
17	Bangladesh	BR38	0.2	0.655053
17	Bhutan	BR38	0.2	1
17	Brazil	BR38	0.2	0.9796
17	Cambodia	BR38	0.2	0.506382
17	China	BR38	0.2	0.978818
17	Colombia	BR38	0.2	0.893171
17	Ethiopia	BR38	0.2	0.874
17	India	BR38	0.2	0.818102
17	Indonesia	BR38	0.2	0.667295
17	Iran	BR38	0.2	0.942072
17	Madagascar	BR38	0.2	0.978818
17	Malaysia	BR38	0.2	0.801366
17	Mexico	BR38	0.2	1
17	Myanmar	BR38	0.2	0.556307
17	Papua New Guinea	BR38	0.2	0.519875
17	Peru	BR38	0.2	0.893171
17	Philippines	BR38	0.2	0.556307
17	Sudan	BR38	0.2	0.9796
17	Thailand	BR38	0.2	0.3616
17	Vietnam	BR38	0.2	0.341983
17	Afghanistan	BR38	0.3	0.777054
17	Bangladesh	BR38	0.3	0.529331
17	Bhutan	BR38	0.3	0.957254
17	Brazil	BR38	0.3	0.957254
17	Cambodia	BR38	0.3	0.456629
17	China	BR38	0.3	0.9796
17	Colombia	BR38	0.3	0.807296
17	Ethiopia	BR38	0.3	0.958
17	India	BR38	0.3	0.792896
17	Indonesia	BR38	0.3	0.611973
17	Iran	BR38	0.3	0.919828
17	Madagascar	BR38	0.3	0.958
17	Malaysia	BR38	0.3	0.846005
17	Mexico	BR38	0.3	0.9796
17	Myanmar	BR38	0.3	0.339032
17	Papua New Guinea	BR38	0.3	0.346438
17	Peru	BR38	0.3	0.869852
17	Philippines	BR38	0.3	0.623177
17	Sudan	BR38	0.3	0.957254
17	Thailand	BR38	0.3	0.357359
17	Vietnam	BR38	0.3	0.194597
18	Afghanistan	BR38	0	0.892622
18	Bangladesh	BR38	0	0.889988
18	Bhutan	BR38	0	1
18	Brazil	BR38	0	0.9796
18	Cambodia	BR38	0	0.455087
18	China	BR38	0	1
18	Colombia	BR38	0	0.958
18	Ethiopia	BR38	0	1
18	India	BR38	0	0.866596
18	Indonesia	BR38	0	0.778621
18	Iran	BR38	0	1
18	Madagascar	BR38	0	1
18	Malaysia	BR38	0	0.846005
18	Mexico	BR38	0	1
18	Myanmar	BR38	0	0.683986
18	Papua New Guinea	BR38	0	0.654229
18	Peru	BR38	0	0.935994
18	Philippines	BR38	0	0.684716
18	Sudan	BR38	0	1
18	Thailand	BR38	0	0.389853
18	Vietnam	BR38	0	0.516193
18	Afghanistan	BR38	0.1	0.816731
18	Bangladesh	BR38	0.1	0.740233
18	Bhutan	BR38	0.1	1
18	Brazil	BR38	0.1	0.9796
18	Cambodia	BR38	0.1	0.482382
18	China	BR38	0.1	0.9796
18	Colombia	BR38	0.1	0.919828
18	Ethiopia	BR38	0.1	0.935282
18	India	BR38	0.1	0.843264
18	Indonesia	BR38	0.1	0.739318
18	Iran	BR38	0.1	1
18	Madagascar	BR38	0.1	1
18	Malaysia	BR38	0.1	0.826152
18	Mexico	BR38	0.1	1
18	Myanmar	BR38	0.1	0.683986
18	Papua New Guinea	BR38	0.1	0.654229
18	Peru	BR38	0.1	0.935994
18	Philippines	BR38	0.1	0.71261
18	Sudan	BR38	0.1	1
18	Thailand	BR38	0.1	0.310317
18	Vietnam	BR38	0.1	0.488897
18	Afghanistan	BR38	0.2	0.885602
18	Bangladesh	BR38	0.2	0.740862
18	Bhutan	BR38	0.2	1
18	Brazil	BR38	0.2	0.960324
18	Cambodia	BR38	0.2	0.42247
18	China	BR38	0.2	0.958
18	Colombia	BR38	0.2	0.850348
18	Ethiopia	BR38	0.2	0.958
18	India	BR38	0.2	0.912871
18	Indonesia	BR38	0.2	0.597792
18	Iran	BR38	0.2	0.9796
18	Madagascar	BR38	0.2	0.957254
18	Malaysia	BR38	0.2	0.801366
18	Mexico	BR38	0.2	1
18	Myanmar	BR38	0.2	0.590624
18	Papua New Guinea	BR38	0.2	0.483292
18	Peru	BR38	0.2	0.850348
18	Philippines	BR38	0.2	0.521718
18	Sudan	BR38	0.2	0.9796
18	Thailand	BR38	0.2	0.36353
18	Vietnam	BR38	0.2	0.422744
18	Afghanistan	BR38	0.3	0.831228
18	Bangladesh	BR38	0.3	0.590624
18	Bhutan	BR38	0.3	0.912871
18	Brazil	BR38	0.3	1
18	Cambodia	BR38	0.3	0.341951
18	China	BR38	0.3	0.916
18	Colombia	BR38	0.3	0.814697
18	Ethiopia	BR38	0.3	0.958
18	India	BR38	0.3	0.889988
18	Indonesia	BR38	0.3	0.651492
18	Iran	BR38	0.3	1
18	Madagascar	BR38	0.3	1
18	Malaysia	BR38	0.3	0.850348
18	Mexico	BR38	0.3	0.9796
18	Myanmar	BR38	0.3	0.49231
18	Papua New Guinea	BR38	0.3	0.438529
18	Peru	BR38	0.3	0.807524
18	Philippines	BR38	0.3	0.480847
18	Sudan	BR38	0.3	1
18	Thailand	BR38	0.3	0.281338
18	Vietnam	BR38	0.3	0.593408
19	Afghanistan	BR38	0	0.902266
19	Bangladesh	BR38	0	0.889988
19	Bhutan	BR38	0	1
19	Brazil	BR38	0	0.960324
19	Cambodia	BR38	0	0.493799
19	China	BR38	0	0.924755
19	Colombia	BR38	0	0.919828
19	Ethiopia	BR38	0	1
19	India	BR38	0	0.912871
19	Indonesia	BR38	0	0.800493
19	Iran	BR38	0	0.9796
19	Madagascar	BR38	0	1
19	Malaysia	BR38	0	0.792896
19	Mexico	BR38	0	1
19	Myanmar	BR38	0	0.792896
19	Papua New Guinea	BR38	0	0.766965
19	Peru	BR38	0	0.867227
19	Philippines	BR38	0	0.683986
19	Sudan	BR38	0	1
19	Thailand	BR38	0	0.595338
19	Vietnam	BR38	0	0.476546
19	Afghanistan	BR38	0.1	0.782849
19	Bangladesh	BR38	0.1	0.84265
19	Bhutan	BR38	0.1	1
19	Brazil	BR38	0.1	0.9796
19	Cambodia	BR38	0.1	0.425596
19	China	BR38	0.1	0.960324
19	Colombia	BR38	0.1	0.850348
19	Ethiopia	BR38	0.1	0.9796
19	India	BR38	0.1	0.889988
19	Indonesia	BR38	0.1	0.739318
19	Iran	BR38	0.1	0.9796
19	Madagascar	BR38	0.1	1
19	Malaysia	BR38	0.1	0.766965
19	Mexico	BR38	0.1	1
19	Myanmar	BR38	0.1	0.792896
19	Papua New Guinea	BR38	0.1	0.654229
19	Peru	BR38	0.1	0.832
19	Philippines	BR38	0.1	0.59178
19	Sudan	BR38	0.1	1
19	Thailand	BR38	0.1	0.601602
19	Vietnam	BR38	0.1	0.483469
19	Afghanistan	BR38	0.2	0.71735
19	Bangladesh	BR38	0.2	0.792896
19	Bhutan	BR38	0.2	0.957254
19	Brazil	BR38	0.2	0.9796
19	Cambodia	BR38	0.2	0.420209
19	China	BR38	0.2	0.960324
19	Colombia	BR38	0.2	0.814697
19	Ethiopia	BR38	0.2	0.942072
19	India	BR38	0.2	0.846005
19	Indonesia	BR38	0.2	0.704894
19	Iran	BR38	0.2	0.938374
19	Madagascar	BR38	0.2	1
19	Malaysia	BR38	0.2	0.713277
19	Mexico	BR38	0.2	1
19	Myanmar	BR38	0.2	0.740862
19	Papua New Guinea	BR38	0.2	0.59178
19	Peru	BR38	0.2	0.801366
19	Philippines	BR38	0.2	0.346438
19	Sudan	BR38	0.2	1
19	Thailand	BR38	0.2	0.513372
19	Vietnam	BR38	0.2	0.435578
19	Afghanistan	BR38	0.3	0.792694
19	Bangladesh	BR38	0.3	0.684716
19	Bhutan	BR38	0.3	0.957254
19	Brazil	BR38	0.3	0.874
19	Cambodia	BR38	0.3	0.389462
19	China	BR38	0.3	0.919828
19	Colombia	BR38	0.3	0.874
19	Ethiopia	BR38	0.3	0.9796
19	India	BR38	0.3	0.866596
19	Indonesia	BR38	0.3	0.624455
19	Iran	BR38	0.3	0.9796
19	Madagascar	BR38	0.3	0.960324
19	Malaysia	BR38	0.3	0.713277
19	Mexico	BR38	0.3	1
19	Myanmar	BR38	0.3	0.713277
19	Papua New Guinea	BR38	0.3	0.438529
19	Peru	BR38	0.3	0.79
19	Philippines	BR38	0.3	0.590624
19	Sudan	BR38	0.3	0.978818
19	Thailand	BR38	0.3	0.436854
19	Vietnam	BR38	0.3	0.391152
20	Afghanistan	BR38	0	0.908295
20	Bangladesh	BR38	0	0.866596
20	Bhutan	BR38	0	1
20	Brazil	BR38	0	0.960324
20	Cambodia	BR38	0	0.468488
20	China	BR38	0	1
20	Colombia	BR38	0	0.958
20	Ethiopia	BR38	0	1
20	India	BR38	0	0.912871
20	Indonesia	BR38	0	0.765975
20	Iran	BR38	0	1
20	Madagascar	BR38	0	1
20	Malaysia	BR38	0	0.913553
20	Mexico	BR38	0	1
20	Myanmar	BR38	0	0.767572
20	Papua New Guinea	BR38	0	0.740233
20	Peru	BR38	0	0.890643
20	Philippines	BR38	0	0.683986
20	Sudan	BR38	0	1
20	Thailand	BR38	0	0.585556
20	Vietnam	BR38	0	0.482382
20	Afghanistan	BR38	0.1	0.854677
20	Bangladesh	BR38	0.1	0.84265
20	Bhutan	BR38	0.1	1
20	Brazil	BR38	0.1	0.9796
20	Cambodia	BR38	0.1	0.464805
20	China	BR38	0.1	1
20	Colombia	BR38	0.1	0.854677
20	Ethiopia	BR38	0.1	0.978818
20	India	BR38	0.1	0.843264
20	Indonesia	BR38	0.1	0.692349
20	Iran	BR38	0.1	1
20	Madagascar	BR38	0.1	1
20	Malaysia	BR38	0.1	0.869852
20	Mexico	BR38	0.1	1
20	Myanmar	BR38	0.1	0.684716
20	Papua New Guinea	BR38	0.1	0.655053
20	Peru	BR38	0.1	0.793495
20	Philippines	BR38	0.1	0.556307
20	Sudan	BR38	0.1	1
20	Thailand	BR38	0.1	0.506643
20	Vietnam	BR38	0.1	0.361443
20	Afghanistan	BR38	0.2	0.863397
20	Bangladesh	BR38	0.2	0.740233
20	Bhutan	BR38	0.2	0.978818
20	Brazil	BR38	0.2	0.960324
20	Cambodia	BR38	0.2	0.445442
20	China	BR38	0.2	1
20	Colombia	BR38	0.2	0.902266
20	Ethiopia	BR38	0.2	0.957254
20	India	BR38	0.2	0.889988
20	Indonesia	BR38	0.2	0.689202
20	Iran	BR38	0.2	1
20	Madagascar	BR38	0.2	1
20	Malaysia	BR38	0.2	0.801366
20	Mexico	BR38	0.2	1
20	Myanmar	BR38	0.2	0.629198
20	Papua New Guinea	BR38	0.2	0.624137
20	Peru	BR38	0.2	0.821584
20	Philippines	BR38	0.2	0.556307
20	Sudan	BR38	0.2	1
20	Thailand	BR38	0.2	0.531757
20	Vietnam	BR38	0.2	0.483292
20	Afghanistan	BR38	0.3	0.753333
20	Bangladesh	BR38	0.3	0.65959
20	Bhutan	BR38	0.3	0.978818
20	Brazil	BR38	0.3	0.913553
20	Cambodia	BR38	0.3	0.420209
20	China	BR38	0.3	0.957254
20	Colombia	BR38	0.3	0.689838
20	Ethiopia	BR38	0.3	0.935282
20	India	BR38	0.3	0.717043
20	Indonesia	BR38	0.3	0.666185
20	Iran	BR38	0.3	0.958
20	Madagascar	BR38	0.3	0.890643
20	Malaysia	BR38	0.3	0.801366
20	Mexico	BR38	0.3	1
20	Myanmar	BR38	0.3	0.573681
20	Papua New Guinea	BR38	0.3	0.654229
20	Peru	BR38	0.3	0.756728
20	Philippines	BR38	0.3	0.623177
20	Sudan	BR38	0.3	0.960324
20	Thailand	BR38	0.3	0.379677
20	Vietnam	BR38	0.3	0.521718
21	Afghanistan	BR38	0	0.885602
21	Bangladesh	BR38	0	0.84265
21	Bhutan	BR38	0	1
21	Brazil	BR38	0	1
21	Cambodia	BR38	0	0.652921
21	China	BR38	0	1
21	Colombia	BR38	0	0.897148
21	Ethiopia	BR38	0	1
21	India	BR38	0	0.889988
21	Indonesia	BR38	0	0.758288
21	Iran	BR38	0	0.9796
21	Madagascar	BR38	0	1
21	Malaysia	BR38	0	0.818102
21	Mexico	BR38	0	1
21	Myanmar	BR38	0	0.655053
21	Papua New Guinea	BR38	0	0.683986
21	Peru	BR38	0	0.893171
21	Philippines	BR38	0	0.792896
21	Sudan	BR38	0	1
21	Thailand	BR38	0	0.525128
21	Vietnam	BR38	0	0.77594
21	Afghanistan	BR38	0.1	0.798342
21	Bangladesh	BR38	0.1	0.843264
21	Bhutan	BR38	0.1	1
21	Brazil	BR38	0.1	0.9796
21	Cambodia	BR38	0.1	0.626411
21	China	BR38	0.1	1
21	Colombia	BR38	0.1	0.838837
21	Ethiopia	BR38	0.1	1
21	India	BR38	0.1	0.866596
21	Indonesia	BR38	0.1	0.730297
21	Iran	BR38	0.1	1
21	Madagascar	BR38	0.1	1
21	Malaysia	BR38	0.1	0.793495
21	Mexico	BR38	0.1	1
21	Myanmar	BR38	0.1	0.624137
21	Papua New Guinea	BR38	0.1	0.623177
21	Peru	BR38	0.1	0.874
21	Philippines	BR38	0.1	0.71261
21	Sudan	BR38	0.1	1
21	Thailand	BR38	0.1	0.500484
21	Vietnam	BR38	0.1	0.766965
21	Afghanistan	BR38	0.2	0.636231
21	Bangladesh	BR38	0.2	0.684716
21	Bhutan	BR38	0.2	1
21	Brazil	BR38	0.2	0.960324
21	Cambodia	BR38	0.2	0.508913
21	China	BR38	0.2	0.938374
21	Colombia	BR38	0.2	0.79
21	Ethiopia	BR38	0.2	1
21	India	BR38	0.2	0.79654
21	Indonesia	BR38	0.2	0.666185
21	Iran	BR38	0.2	0.9796
21	Madagascar	BR38	0.2	0.9796
21	Malaysia	BR38	0.2	0.744341
21	Mexico	BR38	0.2	1
21	Myanmar	BR38	0.2	0.59178
21	Papua New Guinea	BR38	0.2	0.483292
21	Peru	BR38	0.2	0.801366
21	Philippines	BR38	0.2	0.683986
21	Sudan	BR38	0.2	1
21	Thailand	BR38	0.2	0.373547
21	Vietnam	BR38	0.2	0.596877
21	Afghanistan	BR38	0.3	0.728991
21	Bangladesh	BR38	0.3	0.529331
21	Bhutan	BR38	0.3	0.9796
21	Brazil	BR38	0.3	0.958
21	Cambodia	BR38	0.3	0.450956
21	China	BR38	0.3	0.916
21	Colombia	BR38	0.3	0.792694
21	Ethiopia	BR38	0.3	0.958
21	India	BR38	0.3	0.71261
21	Indonesia	BR38	0.3	0.624455
21	Iran	BR38	0.3	0.938374
21	Madagascar	BR38	0.3	0.879333
21	Malaysia	BR38	0.3	0.79654
21	Mexico	BR38	0.3	1
21	Myanmar	BR38	0.3	0.529331
21	Papua New Guinea	BR38	0.3	0.396699
21	Peru	BR38	0.3	0.801366
21	Philippines	BR38	0.3	0.590624
21	Sudan	BR38	0.3	0.958
21	Thailand	BR38	0.3	0.293092
21	Vietnam	BR38	0.3	0.532727
22	Afghanistan	BR38	0	0.863397
22	Bangladesh	BR38	0	0.866596
22	Bhutan	BR38	0	1
22	Brazil	BR38	0	0.942072
22	Cambodia	BR38	0	0.468266
22	China	BR38	0	0.9796
22	Colombia	BR38	0	0.919828
22	Ethiopia	BR38	0	1
22	India	BR38	0	0.818102
22	Indonesia	BR38	0	0.824116
22	Iran	BR38	0	1
22	Madagascar	BR38	0	1
22	Malaysia	BR38	0	0.913553
22	Mexico	BR38	0	1
22	Myanmar	BR38	0	0.889988
22	Papua New Guinea	BR38	0	0.818102
22	Peru	BR38	0	0.843264
22	Philippines	BR38	0	0.623177
22	Sudan	BR38	0	1
22	Thailand	BR38	0	0.593442
22	Vietnam	BR38	0	0.584761
22	Afghanistan	BR38	0.1	0.816731
22	Bangladesh	BR38	0.1	0.793495
22	Bhutan	BR38	0.1	1
22	Brazil	BR38	0.1	0.942072
22	Cambodia	BR38	0.1	0.42247
22	China	BR38	0.1	0.9796
22	Colombia	BR38	0.1	0.855923
22	Ethiopia	BR38	0.1	0.958
22	India	BR38	0.1	0.818102
22	Indonesia	BR38	0.1	0.758288
22	Iran	BR38	0.1	1
22	Madagascar	BR38	0.1	1
22	Malaysia	BR38	0.1	0.935282
22	Mexico	BR38	0.1	1
22	Myanmar	BR38	0.1	0.818102
22	Papua New Guinea	BR38	0.1	0.792896
22	Peru	BR38	0.1	0.821584
22	Philippines	BR38	0.1	0.623177
22	Sudan	BR38	0.1	0.9796
22	Thailand	BR38	0.1	0.601602
22	Vietnam	BR38	0.1	0.532727
22	Afghanistan	BR38	0.2	0.731457
22	Bangladesh	BR38	0.2	0.713277
22	Bhutan	BR38	0.2	0.978818
22	Brazil	BR38	0.2	0.960324
22	Cambodia	BR38	0.2	0.487705
22	China	BR38	0.2	0.958
22	Colombia	BR38	0.2	0.838837
22	Ethiopia	BR38	0.2	0.957254
22	India	BR38	0.2	0.767572
22	Indonesia	BR38	0.2	0.739318
22	Iran	BR38	0.2	1
22	Madagascar	BR38	0.2	0.913553
22	Malaysia	BR38	0.2	0.889988
22	Mexico	BR38	0.2	1
22	Myanmar	BR38	0.2	0.818102
22	Papua New Guinea	BR38	0.2	0.655053
22	Peru	BR38	0.2	0.801366
22	Philippines	BR38	0.2	0.590624
22	Sudan	BR38	0.2	0.9796
22	Thailand	BR38	0.2	0.530685
22	Vietnam	BR38	0.2	0.529331
22	Afghanistan	BR38	0.3	0.788724
22	Bangladesh	BR38	0.3	0.59178
22	Bhutan	BR38	0.3	0.935282
22	Brazil	BR38	0.3	0.897148
22	Cambodia	BR38	0.3	0.420209
22	China	BR38	0.3	0.9796
22	Colombia	BR38	0.3	0.816731
22	Ethiopia	BR38	0.3	0.935994
22	India	BR38	0.3	0.713277
22	Indonesia	BR38	0.3	0.698346
22	Iran	BR38	0.3	0.978818
22	Madagascar	BR38	0.3	1
22	Malaysia	BR38	0.3	0.867227
22	Mexico	BR38	0.3	1
22	Myanmar	BR38	0.3	0.792896
22	Papua New Guinea	BR38	0.3	0.655053
22	Peru	BR38	0.3	0.756728
22	Philippines	BR38	0.3	0.556307
22	Sudan	BR38	0.3	0.978818
22	Thailand	BR38	0.3	0.459472
22	Vietnam	BR38	0.3	0.383906
23	Afghanistan	BR38	0	0.778786
23	Bangladesh	BR38	0	0.818102
23	Bhutan	BR38	0	1
23	Brazil	BR38	0	1
23	Cambodia	BR38	0	0.567451
23	China	BR38	0	0.942072
23	Colombia	BR38	0	0.958
23	Ethiopia	BR38	0	0.978818
23	India	BR38	0	0.84265
23	Indonesia	BR38	0	0.812071
23	Iran	BR38	0	0.942072
23	Madagascar	BR38	0	1
23	Malaysia	BR38	0	0.866596
23	Mexico	BR38	0	1
23	Myanmar	BR38	0	0.792896
23	Papua New Guinea	BR38	0	0.740233
23	Peru	BR38	0	0.935994
23	Philippines	BR38	0	0.793495
23	Sudan	BR38	0	1
23	Thailand	BR38	0	0.54565
23	Vietnam	BR38	0	0.749815
23	Afghanistan	BR38	0.1	0.715626
23	Bangladesh	BR38	0.1	0.792896
23	Bhutan	BR38	0.1	1
23	Brazil	BR38	0.1	0.978818
23	Cambodia	BR38	0.1	0.54565
23	China	BR38	0.1	0.960324
23	Colombia	BR38	0.1	0.890643
23	Ethiopia	BR38	0.1	0.893171
23	India	BR38	0.1	0.866596
23	Indonesia	BR38	0.1	0.778621
23	Iran	BR38	0.1	0.942072
23	Madagascar	BR38	0.1	1
23	Malaysia	BR38	0.1	0.818102
23	Mexico	BR38	0.1	1
23	Myanmar	BR38	0.1	0.740233
23	Papua New Guinea	BR38	0.1	0.683986
23	Peru	BR38	0.1	0.879333
23	Philippines	BR38	0.1	0.766965
23	Sudan	BR38	0.1	0.960324
23	Thailand	BR38	0.1	0.500123
23	Vietnam	BR38	0.1	0.744341
23	Afghanistan	BR38	0.2	0.715626
23	Bangladesh	BR38	0.2	0.688828
23	Bhutan	BR38	0.2	1
23	Brazil	BR38	0.2	1
23	Cambodia	BR38	0.2	0.577928
23	China	BR38	0.2	0.960324
23	Colombia	BR38	0.2	0.902266
23	Ethiopia	BR38	0.2	0.978818
23	India	BR38	0.2	0.767572
23	Indonesia	BR38	0.2	0.658732
23	Iran	BR38	0.2	0.942072
23	Madagascar	BR38	0.2	0.958
23	Malaysia	BR38	0.2	0.770814
23	Mexico	BR38	0.2	1
23	Myanmar	BR38	0.2	0.71261
23	Papua New Guinea	BR38	0.2	0.441894
23	Peru	BR38	0.2	0.890643
23	Philippines	BR38	0.2	0.684716
23	Sudan	BR38	0.2	1
23	Thailand	BR38	0.2	0.54565
23	Vietnam	BR38	0.2	0.666513
23	Afghanistan	BR38	0.3	0.677093
23	Bangladesh	BR38	0.3	0.654229
23	Bhutan	BR38	0.3	0.978818
23	Brazil	BR38	0.3	0.935994
[truncated: 63,536 more rows]
