# Supplementary material for: A molecular barcode and web-based data analysis tool to identify imported Plasmodium vivax malaria
Source: Commun Biol. 2022 Dec 23;5:1411. doi: 10.1038/s42003-022-04352-2 (PMC9789135; doi:10.1038/s42003-022-04352-2)
Supplement: Supplementary file 6 — Supplementary Data 3 [file 42003_2022_4352_MOESM6_ESM.xls]

## Sheet: ivd-br38
Prediction_1	Prob_1	Prediction_2	Prob_2	Prediction_3	Prob_3	Count	Hets	Miss	Mask	Notes	Column_1	%COUNTRY
Colombia	0.569344	Peru	0.338972	Sudan	0.0475493	38	2	0	0	WARN: masked: 0; miss: 0; hets: 2	PP0097-C	Peru
Peru	0.444295	Afghanistan	0.206252	Colombia	0.1289	38	0	0	0		PQ0015-CW	Brazil
Thailand	0.565702	Vietnam	0.230204	Cambodia	0.166991	38	0	0	0		VVX01150	Thailand
Vietnam	0.45505	Thailand	0.409343	Bangladesh	0.057117	38	0	0	0		VVX01151	Thailand
Thailand	0.577259	Bhutan	0.18146	Bangladesh	0.138562	38	0	0	0		VVX01152	Thailand
Vietnam	0.438717	Cambodia	0.383028	Thailand	0.13394	38	0	0	0		VVX01153	Thailand
Thailand	0.726138	Cambodia	0.155317	Vietnam	0.0804912	38	1	0	0	WARN: masked: 0; miss: 0; hets: 1	VVX01161	Thailand
Peru	0.334906	Brazil	0.264239	Afghanistan	0.175039	38	0	1	0	WARN: masked: 0; miss: 1; hets: 0	VVX01162	Brazil
Peru	0.444295	Afghanistan	0.206252	Colombia	0.1289	38	0	0	0		VVX01166	Brazil
Brazil	0.867225	Peru	0.0681818	Colombia	0.064593	38	0	0	0		VVX01185	Brazil
Colombia	0.5719	Peru	0.394524	India	0.0203409	38	0	0	0		VVX01250	Peru
Peru	0.988971	Colombia	0.0110294	Vietnam	0	38	0	1	0	WARN: masked: 0; miss: 1; hets: 0	VVX01252	Peru
Peru	0.938971	Colombia	0.0610294	Vietnam	0	38	0	0	0		VVX01266	Peru
Vietnam	0.575183	Cambodia	0.290141	Thailand	0.130577	38	0	0	0		VVX01269	Vietnam
Vietnam	0.590432	Cambodia	0.306128	Thailand	0.0593874	38	2	0	0	WARN: masked: 0; miss: 0; hets: 2	VVX01270	Vietnam
Thailand	0.397213	Vietnam	0.33954	Cambodia	0.218692	38	0	0	0		VVX01274	Vietnam
Cambodia	0.499672	Vietnam	0.391902	Thailand	0.0784888	38	0	0	0		VVX01275	Vietnam
Vietnam	0.678025	Cambodia	0.237774	Thailand	0.0557586	38	7	0	0	WARN: masked: 0; miss: 0; hets: 7	VVX01277	Vietnam
Vietnam	0.670689	Cambodia	0.305783	Philippines	0.0235284	38	0	0	0		VVX01278	Vietnam
Peru	0.988971	Colombia	0.0110294	Vietnam	0	38	0	0	0		VVX01279	Peru
Vietnam	0.419494	Thailand	0.276844	Cambodia	0.274177	38	5	0	0	WARN: masked: 0; miss: 0; hets: 5	VVX01282	Vietnam
Thailand	0.809284	Vietnam	0.112669	Cambodia	0.069269	38	0	0	0		VVX01286	Vietnam
Cambodia	0.424768	Vietnam	0.308229	Thailand	0.232567	38	5	0	0	WARN: masked: 0; miss: 0; hets: 5	VVX01289	Vietnam
Cambodia	0.472941	Vietnam	0.41554	Thailand	0.0767546	38	0	0	0		VVX01292	Vietnam
Cambodia	0.642366	Vietnam	0.163135	Madagascar	0.114793	38	5	0	0	WARN: masked: 0; miss: 0; hets: 5	VVX01294	Vietnam
Cambodia	0.4912	Thailand	0.310177	Vietnam	0.192872	38	0	0	0		VVX01295	Vietnam
Bangladesh	0.411444	Thailand	0.331627	Myanmar	0.136857	38	0	0	0		VVX01303	Thailand
Bangladesh	0.411444	Thailand	0.331627	Myanmar	0.136857	38	0	0	0		VVX01304	Thailand
Colombia	0.977517	Peru	0.0224828	Vietnam	0	38	2	0	0	WARN: masked: 0; miss: 0; hets: 2	VVX01332	Colombia
Cambodia	0.461151	Vietnam	0.189951	Thailand	0.164088	38	0	0	1	WARN: masked: 1; miss: 0; hets: 0	VVX01391	Thailand
Thailand	0.555107	Cambodia	0.334837	Vietnam	0.0533324	38	0	0	0		VVX01392	Thailand
Cambodia	0.507405	Thailand	0.391591	Vietnam	0.0817054	38	0	0	1	WARN: masked: 1; miss: 0; hets: 0	VVX01393	Thailand
Thailand	0.784347	Cambodia	0.141756	Myanmar	0.0439719	38	0	0	0		VVX01394	Thailand
Vietnam	0.355563	Thailand	0.2767	Cambodia	0.272746	38	0	0	0		VVX01395	Vietnam
Cambodia	0.499672	Vietnam	0.391902	Thailand	0.0784888	38	0	0	0		VVX01396	Vietnam
Vietnam	0.532613	Cambodia	0.266634	Malaysia	0.0694708	38	4	0	0	WARN: masked: 0; miss: 0; hets: 4	VVX01398	Vietnam
Vietnam	0.491596	Cambodia	0.354171	Thailand	0.107089	38	0	0	0		VVX01404	Vietnam
Vietnam	0.368133	Cambodia	0.336794	Thailand	0.281737	38	8	0	0	WARN: masked: 0; miss: 0; hets: 8	VVX01408	Vietnam
Vietnam	0.422675	Cambodia	0.397706	Thailand	0.0850983	38	0	0	0		VVX01409	Vietnam
Vietnam	0.659988	Cambodia	0.320276	Thailand	0.0197365	38	3	0	0	WARN: masked: 0; miss: 0; hets: 3	VVX01410	Vietnam
Thailand	0.316629	Cambodia	0.25819	Indonesia	0.160264	38	0	0	0		VVX01411	Vietnam
Cambodia	0.612389	Vietnam	0.222237	Thailand	0.14331	38	11	0	0	WARN: masked: 0; miss: 0; hets: 11	VVX01412	Vietnam
Vietnam	0.537503	Cambodia	0.263926	Thailand	0.179507	38	0	0	0		VVX01414	Vietnam
Thailand	0.616672	Vietnam	0.177756	Cambodia	0.115473	38	0	0	0		VVX01415	Vietnam
Cambodia	0.500445	Thailand	0.254968	Vietnam	0.194021	38	0	0	0		VVX01416	Vietnam
Cambodia	0.593702	Vietnam	0.277167	Thailand	0.0730551	38	3	0	0	WARN: masked: 0; miss: 0; hets: 3	VVX01417	Vietnam
Peru	0.988971	Colombia	0.0110294	Vietnam	0	38	0	0	0		VVX01421	Peru
Colombia	0.642914	Peru	0.357086	Vietnam	0	38	0	0	0		VVX01439	Peru
Brazil	0.778463	Sudan	0.0928571	Peru	0.0845238	38	0	0	0		VVX01445	Peru
Peru	0.534423	Colombia	0.465577	Vietnam	0	38	0	0	0		VVX01456	Peru
Peru	0.988971	Colombia	0.0110294	Vietnam	0	38	0	0	0		VVX01462	Peru
Brazil	0.774016	Colombia	0.175281	Peru	0.0436853	38	0	0	0		VVX01541	Brazil
Thailand	0.531089	Cambodia	0.318165	Bangladesh	0.0613342	38	0	0	0		VVX01650	Thailand
Cambodia	0.479955	Thailand	0.302045	Malaysia	0.0679667	38	0	0	0		VVX01669	Cambodia
Cambodia	0.584014	Vietnam	0.194995	Thailand	0.185624	38	0	0	0		VVX01670	Cambodia
Cambodia	0.62636	Indonesia	0.200168	Thailand	0.108117	38	0	0	0		VVX01671	Cambodia
Cambodia	0.579711	Vietnam	0.2339	Thailand	0.186389	38	8	0	0	WARN: masked: 0; miss: 0; hets: 8	VVX01672	Cambodia
Cambodia	0.671783	Vietnam	0.298013	Malaysia	0.0195175	38	0	0	0		VVX01673	Cambodia
Cambodia	0.66525	Vietnam	0.207369	Thailand	0.0665005	38	0	0	0		VVX01674	Cambodia
Thailand	0.653696	Cambodia	0.239563	Vietnam	0.0928234	38	0	0	0		VVX01675	Cambodia
Cambodia	0.434746	Vietnam	0.333482	Thailand	0.164557	38	0	0	0		VVX01676	Cambodia
Vietnam	0.50292	Cambodia	0.248971	Thailand	0.216955	38	4	0	0	WARN: masked: 0; miss: 0; hets: 4	VVX01677	Cambodia
Cambodia	0.473261	Vietnam	0.32466	Thailand	0.0864405	38	0	0	0		VVX01678	Cambodia
Cambodia	0.559188	Thailand	0.261879	Vietnam	0.089713	38	0	0	0		VVX01679	Cambodia
Thailand	0.406106	Cambodia	0.279774	Vietnam	0.253463	38	0	0	0		VVX01680	Cambodia
Cambodia	0.677225	Vietnam	0.224897	Thailand	0.0670717	38	0	0	0		VVX01683	Cambodia
Cambodia	0.576509	Vietnam	0.34259	Thailand	0.0739394	38	9	0	0	WARN: masked: 0; miss: 0; hets: 9	VVX01685	Cambodia
Vietnam	0.591633	Cambodia	0.305898	Thailand	0.0594987	38	0	0	0		VVX01686	Cambodia
Vietnam	0.572553	Thailand	0.14748	Cambodia	0.129997	38	0	0	0		VVX01688	Cambodia
Vietnam	0.537479	Cambodia	0.238164	Malaysia	0.0900129	38	0	0	0		VVX01689	Cambodia
Vietnam	0.473529	Cambodia	0.419545	Thailand	0.0671763	38	8	0	0	WARN: masked: 0; miss: 0; hets: 8	VVX01690	Cambodia
Cambodia	0.582694	Thailand	0.227087	Vietnam	0.154515	38	5	0	0	WARN: masked: 0; miss: 0; hets: 5	VVX01692	Cambodia
Cambodia	0.580783	Vietnam	0.220458	Thailand	0.106537	38	0	0	0		VVX01693	Cambodia
Vietnam	0.591633	Cambodia	0.305898	Thailand	0.0594987	38	0	0	0		VVX01694	Cambodia
Vietnam	0.591633	Cambodia	0.305898	Thailand	0.0594987	38	0	0	0		VVX01695	Cambodia
Cambodia	0.64975	Vietnam	0.191452	Thailand	0.108001	38	0	0	0		VVX01696	Cambodia
Cambodia	0.498388	Thailand	0.320279	Vietnam	0.16284	38	9	0	0	WARN: masked: 0; miss: 0; hets: 9	VVX01697	Cambodia
Cambodia	0.463186	Thailand	0.309763	Vietnam	0.216588	38	3	0	0	WARN: masked: 0; miss: 0; hets: 3	VVX01698	Cambodia
Indonesia	0.934598	Papua New Guinea	0.038083	Malaysia	0.0273186	38	0	0	0		VVX01702	Cambodia
Cambodia	0.416634	Thailand	0.382101	Vietnam	0.184405	38	8	0	0	WARN: masked: 0; miss: 0; hets: 8	VVX01703	Cambodia
Thailand	0.82834	Cambodia	0.144925	Malaysia	0.0153116	38	0	0	0		VVX01704	Cambodia
Cambodia	0.806668	Vietnam	0.108865	Thailand	0.0633315	38	0	0	0		VVX01706	Cambodia
Cambodia	0.674463	Vietnam	0.211228	Malaysia	0.0638553	38	4	0	0	WARN: masked: 0; miss: 0; hets: 4	VVX01707	Cambodia
Thailand	0.739507	Cambodia	0.164958	Bangladesh	0.0315783	38	0	0	0		VVX01709	Cambodia
Cambodia	0.603835	Thailand	0.296412	Vietnam	0.0997531	38	4	0	0	WARN: masked: 0; miss: 0; hets: 4	VVX01710	Cambodia
Cambodia	0.66009	Vietnam	0.168483	Thailand	0.0731123	38	10	0	0	WARN: masked: 0; miss: 0; hets: 10	VVX01711	Cambodia
Vietnam	0.344956	Cambodia	0.291874	Thailand	0.269046	38	2	0	0	WARN: masked: 0; miss: 0; hets: 2	VVX01712	Cambodia
Cambodia	0.555751	Thailand	0.239562	Vietnam	0.171849	38	0	0	0		VVX01713	Cambodia
Vietnam	0.380003	Cambodia	0.353797	Thailand	0.246143	38	0	0	0		VVX01714	Cambodia
Indonesia	0.598752	Cambodia	0.230762	Malaysia	0.0566231	38	0	0	0		VVX01716	Cambodia
Cambodia	0.553416	Vietnam	0.215706	Thailand	0.157532	38	3	0	0	WARN: masked: 0; miss: 0; hets: 3	VVX01718	Cambodia
Indonesia	0.646328	Cambodia	0.130403	Vietnam	0.129999	38	3	0	0	WARN: masked: 0; miss: 0; hets: 3	VVX01719	Cambodia
Vietnam	0.68953	Cambodia	0.250859	Indonesia	0.0257165	38	0	0	0		VVX01720	Cambodia
Indonesia	0.462364	Thailand	0.187439	Cambodia	0.184378	38	0	1	0	WARN: masked: 0; miss: 1; hets: 0	VVX01721	Cambodia
Vietnam	0.327072	Cambodia	0.242967	Thailand	0.238733	38	2	1	0	WARN: masked: 0; miss: 1; hets: 2	VVX01723	Cambodia
Cambodia	0.583499	Vietnam	0.24987	Thailand	0.162436	38	0	0	0		VVX01724	Cambodia
Cambodia	0.452258	Vietnam	0.436085	Thailand	0.0372669	38	0	0	0		VVX01725	Cambodia
Thailand	0.556975	Cambodia	0.206506	Vietnam	0.17427	38	1	0	0	WARN: masked: 0; miss: 0; hets: 1	VVX01727	Cambodia
Malaysia	0.681556	Cambodia	0.238031	Vietnam	0.0568703	38	0	0	0		VVX01729	Cambodia
Cambodia	0.384305	Vietnam	0.359837	Thailand	0.24221	38	0	0	0		VVX01731	Cambodia
Cambodia	0.703358	Thailand	0.173395	Vietnam	0.118488	38	0	0	0		VVX01732	Cambodia
Cambodia	0.506027	Vietnam	0.373847	Thailand	0.0771459	38	0	0	0		VVX01734	Cambodia
Thailand	0.295893	Colombia	0.277664	Vietnam	0.166835	38	0	0	0		VVX01735	Cambodia
Cambodia	0.590587	Thailand	0.338278	Vietnam	0.0628987	38	0	0	0		VVX01736	Cambodia
Cambodia	0.454626	Thailand	0.341145	Vietnam	0.1119	38	7	0	0	WARN: masked: 0; miss: 0; hets: 7	VVX01738	Cambodia
Cambodia	0.452699	Thailand	0.29126	Vietnam	0.187778	38	0	0	0		VVX01739	Cambodia
Vietnam	0.373884	Thailand	0.358619	Cambodia	0.147539	38	0	0	0		VVX01740	Cambodia
Malaysia	0.665067	Indonesia	0.305792	Cambodia	0.0259765	38	0	0	0		VVX01741	Cambodia
Cambodia	0.480285	Vietnam	0.377847	Thailand	0.114658	38	0	0	0		VVX01743	Cambodia
Cambodia	0.480285	Vietnam	0.377847	Thailand	0.114658	38	0	0	0		VVX01744	Cambodia
Cambodia	0.406939	Indonesia	0.302626	Vietnam	0.145432	38	2	0	0	WARN: masked: 0; miss: 0; hets: 2	VVX01746	Cambodia
Thailand	0.407572	Cambodia	0.39728	Madagascar	0.109563	38	8	0	0	WARN: masked: 0; miss: 0; hets: 8	VVX01747	Cambodia
Thailand	0.401453	Cambodia	0.355927	Vietnam	0.194551	38	2	0	0	WARN: masked: 0; miss: 0; hets: 2	VVX01749	Cambodia
Thailand	0.599313	Cambodia	0.257894	Vietnam	0.125622	38	9	0	0	WARN: masked: 0; miss: 0; hets: 9	VVX01750	Cambodia
Thailand	0.409505	Cambodia	0.331731	Vietnam	0.227785	38	0	0	0		VVX01751	Cambodia
Thailand	0.786408	Cambodia	0.126847	Vietnam	0.0364689	38	7	0	0	WARN: masked: 0; miss: 0; hets: 7	VVX01752	Cambodia
Thailand	0.456749	Cambodia	0.393009	Vietnam	0.0719259	38	0	0	0		VVX01753	Cambodia
Thailand	0.482385	Cambodia	0.386379	Vietnam	0.0848984	38	2	0	0	WARN: masked: 0; miss: 0; hets: 2	VVX01755	Cambodia
Brazil	0.7396	Thailand	0.110459	Bangladesh	0.0464147	38	0	0	0		VVX01793	Brazil
Brazil	0.778396	Colombia	0.175281	Peru	0.0235955	38	0	0	0		VVX01799	Brazil
Brazil	0.697638	Colombia	0.184759	Peru	0.117603	38	0	0	0		VVX01812	Brazil
Brazil	0.468211	Colombia	0.271356	Afghanistan	0.0853255	38	6	0	0	WARN: masked: 0; miss: 0; hets: 6	VVX01815	Brazil
Peru	0.84232	India	0.0835492	Afghanistan	0.0344465	38	2	1	0	WARN: masked: 0; miss: 1; hets: 2	VVX01873	Peru
Peru	0.927055	Colombia	0.0647677	Bhutan	0.00817757	38	1	1	0	WARN: masked: 0; miss: 1; hets: 1	VVX01886	Peru
Peru	0.949003	Brazil	0.0426276	Bhutan	0.00836945	38	0	0	0		VVX01893	Peru
Peru	0.791767	Colombia	0.208233	Vietnam	0	38	0	1	0	WARN: masked: 0; miss: 1; hets: 0	VVX01902	Peru
Ethiopia	1	Vietnam	0	Indonesia	0	38	0	0	0		VVX01915	Ethiopia
Ethiopia	0.990741	Colombia	0.00925926	Vietnam	0	38	0	0	0		VVX01924	Ethiopia
Ethiopia	0.671364	India	0.09654	Sudan	0.0756712	38	0	0	0		VVX01936	Ethiopia
Ethiopia	0.97993	Afghanistan	0.0200698	Indonesia	0	38	0	0	0		VVX01945	Ethiopia
Ethiopia	1	Vietnam	0	Indonesia	0	38	0	0	0		VVX01947	Ethiopia
Sudan	0.43857	Colombia	0.18518	Bhutan	0.160661	38	0	0	0		VVX01949	Ethiopia
Ethiopia	0.99026	Peru	0.00973987	Vietnam	0	38	0	0	0		VVX01951	Ethiopia
Ethiopia	0.956271	Afghanistan	0.0270628	Iran	0.0166667	38	0	0	0		VVX01961	Ethiopia
Ethiopia	0.982143	Peru	0.0178575	Vietnam	0	38	0	0	0		VVX01965	Ethiopia
Ethiopia	1	Vietnam	0	Indonesia	0	38	0	0	0		VVX01967	Ethiopia
Colombia	0.359308	Sudan	0.218376	Afghanistan	0.211282	38	9	0	0	WARN: masked: 0; miss: 0; hets: 9	VVX01968	Ethiopia
Ethiopia	0.965443	Peru	0.01789	Iran	0.0166667	38	0	0	0		VVX01969	Ethiopia
Sudan	0.768836	Ethiopia	0.143967	Afghanistan	0.0490201	38	0	0	0		VVX01970	Ethiopia
Ethiopia	0.939966	India	0.0600344	Vietnam	0	38	0	0	0		VVX01971	Ethiopia
Ethiopia	0.990741	Colombia	0.00925926	Vietnam	0	38	1	0	0	WARN: masked: 0; miss: 0; hets: 1	VVX01973	Ethiopia
Ethiopia	0.792712	Afghanistan	0.147868	India	0.025	38	0	0	0		VVX01975	Ethiopia
Ethiopia	0.652406	Sudan	0.0929892	India	0.0403195	38	0	0	0		VVX01983	Ethiopia
Ethiopia	1	Vietnam	0	Indonesia	0	38	6	0	0	WARN: masked: 0; miss: 0; hets: 6	VVX01984	Ethiopia

## Sheet: ivd-geo33
Prediction_1	Prob_1	Prediction_2	Prob_2	Prediction_3	Prob_3	Count	Hets	Miss	Mask	Notes	%COUNTRY
Peru	0.83205	Brazil	0.16795	Vietnam	0	33	0	0	0		Peru
Brazil	0.618733	Colombia	0.320898	Peru	0.0603692	33	0	0	0		Brazil
Thailand	0.709033	Myanmar	0.156506	Bangladesh	0.128349	33	0	0	0		Thailand
Thailand	0.74848	Cambodia	0.213311	Vietnam	0.0171213	33	0	0	0		Thailand
Thailand	1	Vietnam	0	Indonesia	0	33	0	0	0		Thailand
Thailand	0.89375	Cambodia	0.09375	Myanmar	0.0125	33	0	0	0		Thailand
Thailand	1	Vietnam	0	Indonesia	0	33	0	0	0		Thailand
Brazil	0.618733	Colombia	0.320898	Peru	0.0603692	33	0	0	0		Brazil
Brazil	0.618733	Colombia	0.320898	Peru	0.0603692	33	0	0	0		Brazil
Colombia	0.669252	Peru	0.330748	Vietnam	0	33	0	1	0	WARN: masked: 0; miss: 1; hets: 0	Brazil
Peru	1	Vietnam	0	Indonesia	0	33	0	0	0		Peru
Peru	1	Vietnam	0	Indonesia	0	33	0	1	0	WARN: masked: 0; miss: 1; hets: 0	Peru
Peru	1	Vietnam	0	Indonesia	0	33	0	0	0		Peru
Cambodia	0.904953	Vietnam	0.0815992	Malaysia	0.00691599	33	0	0	0		Vietnam
Vietnam	0.506039	Cambodia	0.488928	Thailand	0.00503286	33	2	1	0	WARN: masked: 0; miss: 1; hets: 2	Vietnam
Cambodia	0.539633	Vietnam	0.336878	Philippines	0.116104	33	0	0	0		Vietnam
Vietnam	0.473169	Cambodia	0.472311	Myanmar	0.0385743	33	0	0	0		Vietnam
Cambodia	0.872469	Vietnam	0.121038	Thailand	0.00649351	33	0	0	0		Vietnam
Vietnam	0.534648	Cambodia	0.457968	Thailand	0.00738397	33	0	0	0		Vietnam
Peru	0.705855	Afghanistan	0.294145	Indonesia	0	33	0	1	0	WARN: masked: 0; miss: 1; hets: 0	Peru
Vietnam	0.850749	Cambodia	0.130329	Malaysia	0.00973123	33	4	0	0	WARN: masked: 0; miss: 0; hets: 4	Vietnam
Vietnam	0.694501	Cambodia	0.286577	Malaysia	0.00973123	33	0	0	0		Vietnam
Vietnam	0.592669	Cambodia	0.316192	Indonesia	0.0385629	33	5	0	0	WARN: masked: 0; miss: 0; hets: 5	Vietnam
Vietnam	0.42727	Bangladesh	0.254388	Philippines	0.252063	33	0	0	0		Vietnam
Vietnam	0.907983	Cambodia	0.0854914	Thailand	0.00652518	33	4	0	0	WARN: masked: 0; miss: 0; hets: 4	Vietnam
Cambodia	0.9547	Vietnam	0.0381838	Thailand	0.00711645	33	0	0	0		Vietnam
Indonesia	0.323671	Thailand	0.289878	Bangladesh	0.262728	33	0	0	0		Thailand
Indonesia	0.323671	Thailand	0.289878	Bangladesh	0.262728	33	0	0	0		Thailand
Colombia	1	Vietnam	0	Indonesia	0	33	1	0	0	WARN: masked: 0; miss: 0; hets: 1	Colombia
Thailand	0.762799	Myanmar	0.168931	Sudan	0.0285171	33	0	0	0		Thailand
Thailand	0.524536	Bangladesh	0.277528	Myanmar	0.10067	33	0	0	0		Thailand
Bangladesh	0.790105	Philippines	0.177576	Thailand	0.0323191	33	0	0	0		Thailand
Thailand	0.9875	Myanmar	0.0125	Vietnam	0	33	0	0	0		Thailand
Vietnam	0.592059	Cambodia	0.3932	Malaysia	0.00758123	33	0	0	0		Vietnam
Vietnam	0.473169	Cambodia	0.472311	Myanmar	0.0385743	33	0	0	0		Vietnam
Cambodia	0.890951	Vietnam	0.102556	Thailand	0.00649351	33	6	0	0	WARN: masked: 0; miss: 0; hets: 6	Vietnam
Vietnam	0.689233	Cambodia	0.259578	Sudan	0.0291262	33	0	0	0		Vietnam
Vietnam	0.529977	Cambodia	0.451101	Malaysia	0.00973123	33	2	0	0	WARN: masked: 0; miss: 0; hets: 2	Vietnam
Vietnam	0.591572	Cambodia	0.393686	Malaysia	0.00758123	33	0	0	0		Vietnam
Vietnam	0.582258	Cambodia	0.408724	Thailand	0.00901874	33	2	0	0	WARN: masked: 0; miss: 0; hets: 2	Vietnam
Vietnam	0.534648	Cambodia	0.457968	Thailand	0.00738397	33	0	0	0		Vietnam
Cambodia	0.508506	Vietnam	0.48411	Thailand	0.00738397	33	5	0	0	WARN: masked: 0; miss: 0; hets: 5	Vietnam
Vietnam	0.557832	Cambodia	0.442168	Indonesia	0	33	0	0	0		Vietnam
Vietnam	0.501216	Cambodia	0.4914	Thailand	0.00738397	33	1	0	0	WARN: masked: 0; miss: 0; hets: 1	Vietnam
Vietnam	0.854524	Cambodia	0.122009	Myanmar	0.0132175	33	0	0	0		Vietnam
Cambodia	0.993243	Thailand	0.00675676	Vietnam	0	33	1	0	0	WARN: masked: 0; miss: 0; hets: 1	Vietnam
Peru	1	Vietnam	0	Indonesia	0	33	0	0	0		Peru
Peru	0.83205	Brazil	0.16795	Vietnam	0	33	0	0	0		Peru
Peru	0.83205	Brazil	0.16795	Vietnam	0	33	0	0	0		Peru
Peru	0.989866	Afghanistan	0.0101339	Indonesia	0	33	0	0	0		Peru
Peru	1	Vietnam	0	Indonesia	0	33	0	0	0		Peru
Colombia	0.671164	Peru	0.322766	Mexico	0.00607019	33	0	0	0		Brazil
Thailand	1	Vietnam	0	Indonesia	0	33	0	0	0		Thailand
Cambodia	0.643074	Vietnam	0.349542	Thailand	0.00738397	33	0	0	0		Cambodia
Cambodia	0.993243	Thailand	0.00675676	Vietnam	0	33	0	0	0		Cambodia
Thailand	0.710623	Cambodia	0.285464	Vietnam	0.00391308	33	0	0	0		Cambodia
Cambodia	0.993243	Thailand	0.00675676	Vietnam	0	33	4	0	0	WARN: masked: 0; miss: 0; hets: 4	Cambodia
Cambodia	1	Vietnam	0	Indonesia	0	33	0	0	0		Cambodia
Cambodia	0.772364	Philippines	0.202802	Vietnam	0.0248344	33	0	0	0		Cambodia
Cambodia	0.993243	Thailand	0.00675676	Vietnam	0	33	0	0	0		Cambodia
Cambodia	0.968344	Vietnam	0.0316557	Indonesia	0	33	0	0	0		Cambodia
Cambodia	0.525157	Vietnam	0.450102	Philippines	0.00984366	33	2	0	0	WARN: masked: 0; miss: 0; hets: 2	Cambodia
Cambodia	0.9547	Vietnam	0.0381838	Thailand	0.00711645	33	0	0	0		Cambodia
Cambodia	0.530644	Vietnam	0.302465	Brazil	0.147982	33	0	0	0		Cambodia
Cambodia	0.9547	Vietnam	0.0381838	Thailand	0.00711645	33	0	0	0		Cambodia
Cambodia	0.944444	Indonesia	0.0321291	Philippines	0.00990322	33	0	0	0		Cambodia
Cambodia	0.574347	Vietnam	0.401736	Philippines	0.010906	33	6	0	0	WARN: masked: 0; miss: 0; hets: 6	Cambodia
Cambodia	0.866071	Vietnam	0.133929	Indonesia	0	33	0	0	0		Cambodia
Vietnam	0.631836	Cambodia	0.293763	Bangladesh	0.0648376	33	0	0	0		Cambodia
Cambodia	0.51761	Vietnam	0.4641	Philippines	0.010906	33	0	0	0		Cambodia
Vietnam	0.527394	Cambodia	0.453422	Philippines	0.0118002	33	1	0	0	WARN: masked: 0; miss: 0; hets: 1	Cambodia
Cambodia	0.993243	Thailand	0.00675676	Vietnam	0	33	2	0	0	WARN: masked: 0; miss: 0; hets: 2	Cambodia
Cambodia	0.890951	Vietnam	0.102556	Thailand	0.00649351	33	0	1	0	WARN: masked: 0; miss: 1; hets: 0	Cambodia
Cambodia	0.866071	Vietnam	0.133929	Indonesia	0	33	0	0	0		Cambodia
Cambodia	0.866071	Vietnam	0.133929	Indonesia	0	33	0	0	0		Cambodia
Cambodia	0.962729	Vietnam	0.0247108	Thailand	0.00755052	33	0	0	0		Cambodia
Cambodia	0.993243	Thailand	0.00675676	Vietnam	0	33	2	0	0	WARN: masked: 0; miss: 0; hets: 2	Cambodia
Cambodia	0.969593	Vietnam	0.0232902	Thailand	0.00711645	33	2	0	0	WARN: masked: 0; miss: 0; hets: 2	Cambodia
Vietnam	0.84781	Cambodia	0.12005	Myanmar	0.0132175	33	0	0	0		Cambodia
Cambodia	0.52116	Vietnam	0.464098	Malaysia	0.00758123	33	4	0	0	WARN: masked: 0; miss: 0; hets: 4	Cambodia
Cambodia	0.752141	Vietnam	0.240475	Thailand	0.00738397	33	0	0	0		Cambodia
Cambodia	0.9547	Vietnam	0.0381838	Thailand	0.00711645	33	1	0	0	WARN: masked: 0; miss: 0; hets: 1	Cambodia
Cambodia	0.73424	Thailand	0.227437	Vietnam	0.028781	33	6	0	0	WARN: masked: 0; miss: 0; hets: 6	Cambodia
Cambodia	0.572733	Vietnam	0.277047	Philippines	0.0787508	33	0	0	0		Cambodia
Cambodia	0.890951	Vietnam	0.102556	Thailand	0.00649351	33	2	0	0	WARN: masked: 0; miss: 0; hets: 2	Cambodia
Vietnam	0.671341	Cambodia	0.313918	Malaysia	0.00758123	33	2	0	0	WARN: masked: 0; miss: 0; hets: 2	Cambodia
Cambodia	0.524039	Vietnam	0.468577	Thailand	0.00738397	33	0	0	0		Cambodia
Cambodia	0.969593	Vietnam	0.0232902	Thailand	0.00711645	33	0	0	0		Cambodia
Vietnam	0.605392	Cambodia	0.383702	Philippines	0.010906	33	0	0	0		Cambodia
Cambodia	0.993243	Thailand	0.00675676	Vietnam	0	33	0	0	0		Cambodia
Vietnam	0.66868	Cambodia	0.33132	Indonesia	0	33	0	0	0		Cambodia
Cambodia	0.506707	Vietnam	0.478551	Malaysia	0.00758123	33	1	0	0	WARN: masked: 0; miss: 0; hets: 1	Cambodia
Cambodia	0.75923	Vietnam	0.215707	Myanmar	0.0185696	33	3	0	0	WARN: masked: 0; miss: 0; hets: 3	Cambodia
Vietnam	0.345946	Thailand	0.327131	Cambodia	0.281428	33	0	1	0	WARN: masked: 0; miss: 1; hets: 0	Cambodia
Vietnam	0.666229	Cambodia	0.333771	Indonesia	0	33	1	0	0	WARN: masked: 0; miss: 0; hets: 1	Cambodia
Cambodia	0.693286	Vietnam	0.300258	Thailand	0.00645579	33	1	0	0	WARN: masked: 0; miss: 0; hets: 1	Cambodia
Cambodia	0.97835	Vietnam	0.0148936	Thailand	0.00675676	33	1	0	0	WARN: masked: 0; miss: 0; hets: 1	Cambodia
Cambodia	0.538373	Philippines	0.231103	Vietnam	0.181167	33	1	0	0	WARN: masked: 0; miss: 0; hets: 1	Cambodia
Indonesia	0.672319	Cambodia	0.293087	Myanmar	0.0105042	33	0	0	0		Cambodia
Vietnam	0.651572	Cambodia	0.327959	Philippines	0.010906	33	0	0	0		Cambodia
Cambodia	0.734883	Vietnam	0.258624	Thailand	0.00649351	33	0	0	0		Cambodia
Vietnam	0.571782	Cambodia	0.428218	Indonesia	0	33	0	0	0		Cambodia
Vietnam	0.545877	Cambodia	0.446739	Thailand	0.00738397	33	0	0	0		Cambodia
Vietnam	0.698792	Cambodia	0.261726	China	0.0196857	33	0	0	0		Cambodia
Cambodia	0.969593	Vietnam	0.0232902	Thailand	0.00711645	33	2	0	0	WARN: masked: 0; miss: 0; hets: 2	Cambodia
Vietnam	0.902562	Cambodia	0.078516	Malaysia	0.00973123	33	0	0	0		Cambodia
Cambodia	1	Vietnam	0	Indonesia	0	33	0	0	0		Cambodia
Cambodia	0.996396	Thailand	0.00360362	Vietnam	0	33	0	0	0		Cambodia
Vietnam	0.501216	Cambodia	0.4914	Thailand	0.00738397	33	0	0	0		Cambodia
Vietnam	0.501216	Cambodia	0.4914	Thailand	0.00738397	33	0	0	0		Cambodia
Cambodia	0.629315	Vietnam	0.364191	Thailand	0.00649351	33	4	0	0	WARN: masked: 0; miss: 0; hets: 4	Cambodia
Vietnam	0.602616	Cambodia	0.382642	Malaysia	0.00758123	33	0	0	0		Cambodia
Cambodia	0.990603	Thailand	0.00675676	Vietnam	0.00264025	33	4	0	0	WARN: masked: 0; miss: 0; hets: 4	Cambodia
Cambodia	0.969593	Vietnam	0.0232902	Thailand	0.00711645	33	3	0	0	WARN: masked: 0; miss: 0; hets: 3	Cambodia
Cambodia	0.927528	Vietnam	0.0656964	Thailand	0.00677563	33	0	0	0		Cambodia
Thailand	0.806348	Cambodia	0.193652	Vietnam	0	33	2	0	0	WARN: masked: 0; miss: 0; hets: 2	Cambodia
Cambodia	0.64942	Thailand	0.268408	Vietnam	0.0821722	33	0	0	0		Cambodia
Cambodia	1	Vietnam	0	Indonesia	0	33	1	0	0	WARN: masked: 0; miss: 0; hets: 1	Cambodia
Colombia	0.671164	Peru	0.322766	Mexico	0.00607019	33	0	0	0		Brazil
Peru	1	Vietnam	0	Indonesia	0	33	0	0	0		Brazil
Peru	1	Vietnam	0	Indonesia	0	33	0	0	0		Peru
Brazil	0.578472	Peru	0.421528	Vietnam	0	33	0	0	0		Peru
Peru	1	Vietnam	0	Indonesia	0	33	0	0	0		Peru
Peru	0.83205	Brazil	0.16795	Vietnam	0	33	0	0	0		Peru
Ethiopia	1	Vietnam	0	Indonesia	0	33	0	0	0		Ethiopia
Madagascar	0.579769	Ethiopia	0.420231	Vietnam	0	33	0	0	0		Ethiopia
Ethiopia	1	Vietnam	0	Indonesia	0	33	0	0	0		Ethiopia
Ethiopia	1	Vietnam	0	Indonesia	0	33	0	0	0		Ethiopia
Ethiopia	1	Vietnam	0	Indonesia	0	33	0	0	0		Ethiopia
Ethiopia	1	Vietnam	0	Indonesia	0	33	0	0	0		Ethiopia
Ethiopia	1	Vietnam	0	Indonesia	0	33	0	0	0		Ethiopia
Ethiopia	0.96875	Sudan	0.03125	Vietnam	0	33	0	0	0		Ethiopia
Ethiopia	1	Vietnam	0	Indonesia	0	33	0	0	0		Ethiopia
Ethiopia	1	Vietnam	0	Indonesia	0	33	0	0	0		Ethiopia
Ethiopia	1	Vietnam	0	Indonesia	0	33	1	0	0	WARN: masked: 0; miss: 0; hets: 1	Ethiopia
Ethiopia	1	Vietnam	0	Indonesia	0	33	0	0	0		Ethiopia
Afghanistan	0.77193	Ethiopia	0.210947	Malaysia	0.0171233	33	0	0	0		Ethiopia
Ethiopia	1	Vietnam	0	Indonesia	0	33	0	0	0		Ethiopia
Ethiopia	0.99995	Madagascar	5.0426e-05	Vietnam	0	33	0	0	0		Ethiopia
Ethiopia	0.708826	Indonesia	0.261201	Malaysia	0.0115459	33	0	0	0		Ethiopia
Ethiopia	0.716331	India	0.246855	Iran	0.0313644	33	0	0	0		Ethiopia
Sudan	1	Vietnam	0	Indonesia	0	33	0	0	0		Ethiopia

## Sheet: ivd-geo33+br38
Prediction_1	Prob_1	Prediction_2	Prob_2	Prediction_3	Prob_3	Count	Hets	Miss	Mask	Notes	Column_1	%COUNTRY
Peru	0.960463	Colombia	0.0365854	Brazil	0.00295114	71	2	0	0	WARN: masked: 0; miss: 0; hets: 2	PP0097-C	Peru
Brazil	0.899495	Colombia	0.0694345	Peru	0.0310709	71	0	0	0		PQ0015-CW	Brazil
Thailand	0.919373	Myanmar	0.0806273	Vietnam	0	71	0	0	0		VVX01150	Thailand
Thailand	0.760162	Vietnam	0.151624	Cambodia	0.0882137	71	0	0	0		VVX01151	Thailand
Thailand	1	Vietnam	0	Indonesia	0	71	0	0	0		VVX01152	Thailand
Thailand	0.556261	Cambodia	0.295773	Vietnam	0.107466	71	0	0	0		VVX01153	Thailand
Thailand	1	Vietnam	0	Indonesia	0	71	1	0	0	WARN: masked: 0; miss: 0; hets: 1	VVX01161	Thailand
Brazil	0.948864	Colombia	0.0287638	Peru	0.0223719	71	0	1	0	WARN: masked: 0; miss: 1; hets: 0	VVX01162	Brazil
Brazil	0.899495	Colombia	0.0694345	Peru	0.0310709	71	0	0	0		VVX01166	Brazil
Colombia	0.690492	Brazil	0.281574	Peru	0.0279338	71	0	1	0	WARN: masked: 0; miss: 1; hets: 0	VVX01185	Brazil
Peru	0.963415	Colombia	0.0365854	Vietnam	0	71	0	0	0		VVX01250	Peru
Peru	1	Vietnam	0	Indonesia	0	71	0	2	0	WARN: masked: 0; miss: 2; hets: 0	VVX01252	Peru
Peru	1	Vietnam	0	Indonesia	0	71	0	0	0		VVX01266	Peru
Vietnam	0.509481	Cambodia	0.490519	Indonesia	0	71	0	0	0		VVX01269	Vietnam
Vietnam	0.737154	Cambodia	0.262846	Indonesia	0	71	4	1	0	WARN: masked: 0; miss: 1; hets: 4	VVX01270	Vietnam
Vietnam	0.567574	Cambodia	0.404464	Philippines	0.0279622	71	0	0	0		VVX01274	Vietnam
Vietnam	0.706043	Cambodia	0.287111	Malaysia	0.00684597	71	0	0	0		VVX01275	Vietnam
Vietnam	0.583098	Cambodia	0.416902	Indonesia	0	71	7	0	0	WARN: masked: 0; miss: 0; hets: 7	VVX01277	Vietnam
Vietnam	0.737154	Cambodia	0.262846	Indonesia	0	71	0	0	0		VVX01278	Vietnam
Peru	0.981185	Colombia	0.0188147	Vietnam	0	71	0	1	0	WARN: masked: 0; miss: 1; hets: 0	VVX01279	Peru
Vietnam	0.891598	Cambodia	0.101556	Malaysia	0.00684597	71	9	0	0	WARN: masked: 0; miss: 0; hets: 9	VVX01282	Vietnam
Vietnam	0.808676	Cambodia	0.137478	Thailand	0.0538462	71	0	0	0		VVX01286	Vietnam
Vietnam	0.596301	Cambodia	0.360774	Philippines	0.0356153	71	10	0	0	WARN: masked: 0; miss: 0; hets: 10	VVX01289	Vietnam
Vietnam	0.795421	Cambodia	0.179274	Philippines	0.0189788	71	0	0	0		VVX01292	Vietnam
Vietnam	0.653696	Cambodia	0.346304	Indonesia	0	71	9	0	0	WARN: masked: 0; miss: 0; hets: 9	VVX01294	Vietnam
Cambodia	0.926227	Vietnam	0.0737734	Indonesia	0	71	0	0	0		VVX01295	Vietnam
Bangladesh	0.934771	Thailand	0.0408797	Myanmar	0.019202	71	0	0	0		VVX01303	Thailand
Bangladesh	0.934771	Thailand	0.0408797	Myanmar	0.019202	71	0	0	0		VVX01304	Thailand
Colombia	1	Vietnam	0	Indonesia	0	71	3	0	0	WARN: masked: 0; miss: 0; hets: 3	VVX01332	Colombia
Thailand	0.573899	Myanmar	0.278645	Cambodia	0.0806436	71	0	0	1	WARN: masked: 1; miss: 0; hets: 0	VVX01391	Thailand
Thailand	0.583398	Bangladesh	0.186892	Bhutan	0.138129	71	0	0	0		VVX01392	Thailand
Thailand	0.558364	Cambodia	0.160288	Philippines	0.158734	71	0	0	1	WARN: masked: 1; miss: 0; hets: 0	VVX01393	Thailand
Thailand	0.980464	Myanmar	0.0195362	Vietnam	0	71	0	0	0		VVX01394	Thailand
Vietnam	0.811346	Cambodia	0.181808	Malaysia	0.00684597	71	0	0	0		VVX01395	Vietnam
Vietnam	0.706043	Cambodia	0.287111	Malaysia	0.00684597	71	0	0	0		VVX01396	Vietnam
Vietnam	0.576946	Cambodia	0.416208	Malaysia	0.00684597	71	10	0	0	WARN: masked: 0; miss: 0; hets: 10	VVX01398	Vietnam
Vietnam	0.855132	Cambodia	0.144868	Indonesia	0	71	0	0	0		VVX01404	Vietnam
Vietnam	0.707063	Cambodia	0.292937	Indonesia	0	71	10	0	0	WARN: masked: 0; miss: 0; hets: 10	VVX01408	Vietnam
Vietnam	0.747169	Cambodia	0.237604	Malaysia	0.0152271	71	0	0	0		VVX01409	Vietnam
Vietnam	0.742139	Cambodia	0.257861	Indonesia	0	71	5	0	0	WARN: masked: 0; miss: 0; hets: 5	VVX01410	Vietnam
Cambodia	0.591738	Vietnam	0.401757	Malaysia	0.00650435	71	0	0	0		VVX01411	Vietnam
Cambodia	0.7198	Vietnam	0.2802	Indonesia	0	71	16	0	0	WARN: masked: 0; miss: 0; hets: 16	VVX01412	Vietnam
Vietnam	0.77005	Cambodia	0.22995	Indonesia	0	71	0	0	0		VVX01414	Vietnam
Vietnam	0.63165	Thailand	0.197478	Cambodia	0.170872	71	1	0	0	WARN: masked: 0; miss: 0; hets: 1	VVX01415	Vietnam
Vietnam	0.764132	Cambodia	0.204981	Malaysia	0.030887	71	0	0	0		VVX01416	Vietnam
Cambodia	0.972222	Philippines	0.0277778	Vietnam	0	71	4	0	0	WARN: masked: 0; miss: 0; hets: 4	VVX01417	Vietnam
Peru	1	Vietnam	0	Indonesia	0	71	0	0	0		VVX01421	Peru
Peru	0.963415	Colombia	0.0365854	Vietnam	0	71	0	0	0		VVX01439	Peru
Brazil	0.970395	Peru	0.0296053	Vietnam	0	71	0	0	0		VVX01445	Peru
Peru	0.963415	Colombia	0.0365854	Vietnam	0	71	0	0	0		VVX01456	Peru
Peru	1	Vietnam	0	Indonesia	0	71	0	0	0		VVX01462	Peru
Brazil	0.75	Colombia	0.220588	Peru	0.0294118	71	0	0	0		VVX01541	Brazil
Thailand	1	Vietnam	0	Indonesia	0	71	0	0	0		VVX01650	Thailand
Cambodia	0.944283	Vietnam	0.0557173	Indonesia	0	71	0	0	0		VVX01669	Cambodia
Cambodia	1	Vietnam	0	Indonesia	0	71	0	0	0		VVX01670	Cambodia
Cambodia	0.696641	Thailand	0.303359	Vietnam	0	71	0	0	0		VVX01671	Cambodia
Cambodia	0.979798	Vietnam	0.020202	Indonesia	0	71	12	0	0	WARN: masked: 0; miss: 0; hets: 12	VVX01672	Cambodia
Cambodia	1	Vietnam	0	Indonesia	0	71	0	0	0		VVX01673	Cambodia
Cambodia	0.816067	Vietnam	0.136682	Philippines	0.047251	71	0	0	0		VVX01674	Cambodia
Cambodia	0.961391	Thailand	0.0386094	Vietnam	0	71	0	0	0		VVX01675	Cambodia
Cambodia	0.826205	Vietnam	0.173795	Indonesia	0	71	0	0	0		VVX01676	Cambodia
Vietnam	0.604679	Cambodia	0.395321	Indonesia	0	71	6	0	0	WARN: masked: 0; miss: 0; hets: 6	VVX01677	Cambodia
Cambodia	0.745169	Vietnam	0.236283	Philippines	0.0185479	71	0	0	0		VVX01678	Cambodia
Cambodia	0.887033	Vietnam	0.112967	Indonesia	0	71	0	0	0		VVX01679	Cambodia
Cambodia	0.791726	Vietnam	0.208274	Indonesia	0	71	0	0	0		VVX01680	Cambodia
Cambodia	0.979798	Vietnam	0.020202	Indonesia	0	71	0	0	0		VVX01683	Cambodia
Cambodia	0.645518	Vietnam	0.354482	Indonesia	0	71	15	0	0	WARN: masked: 0; miss: 0; hets: 15	VVX01685	Cambodia
Cambodia	0.595276	Vietnam	0.386176	Philippines	0.0185479	71	0	0	0		VVX01686	Cambodia
Vietnam	0.848202	Philippines	0.123883	Cambodia	0.0279153	71	0	0	0		VVX01688	Cambodia
Vietnam	0.738333	Cambodia	0.242196	Philippines	0.0194715	71	0	0	0		VVX01689	Cambodia
Vietnam	0.731882	Cambodia	0.268118	Indonesia	0	71	9	0	0	WARN: masked: 0; miss: 0; hets: 9	VVX01690	Cambodia
Cambodia	1	Vietnam	0	Indonesia	0	71	7	0	0	WARN: masked: 0; miss: 0; hets: 7	VVX01692	Cambodia
Cambodia	0.897986	Vietnam	0.102014	Indonesia	0	71	0	1	0	WARN: masked: 0; miss: 1; hets: 0	VVX01693	Cambodia
Cambodia	0.595276	Vietnam	0.386176	Philippines	0.0185479	71	0	0	0		VVX01694	Cambodia
Cambodia	0.595276	Vietnam	0.386176	Philippines	0.0185479	71	0	0	0		VVX01695	Cambodia
Cambodia	0.898649	Vietnam	0.101351	Indonesia	0	71	0	0	0		VVX01696	Cambodia
Cambodia	1	Vietnam	0	Indonesia	0	71	11	0	0	WARN: masked: 0; miss: 0; hets: 11	VVX01697	Cambodia
Cambodia	0.871946	Vietnam	0.128054	Indonesia	0	71	5	0	0	WARN: masked: 0; miss: 0; hets: 5	VVX01698	Cambodia
Vietnam	0.614494	Indonesia	0.251382	Cambodia	0.117932	71	0	0	0		VVX01702	Cambodia
Cambodia	0.510004	Vietnam	0.489996	Indonesia	0	71	12	0	0	WARN: masked: 0; miss: 0; hets: 12	VVX01703	Cambodia
Cambodia	0.716768	Thailand	0.255454	Philippines	0.0277778	71	0	0	0		VVX01704	Cambodia
Cambodia	0.979798	Vietnam	0.020202	Indonesia	0	71	1	0	0	WARN: masked: 0; miss: 0; hets: 1	VVX01706	Cambodia
Cambodia	0.872197	Vietnam	0.121553	Malaysia	0.00625	71	10	0	0	WARN: masked: 0; miss: 0; hets: 10	VVX01707	Cambodia
Cambodia	0.676627	Philippines	0.141419	Thailand	0.0796503	71	0	0	0		VVX01709	Cambodia
Cambodia	0.933502	Vietnam	0.0664983	Indonesia	0	71	6	0	0	WARN: masked: 0; miss: 0; hets: 6	VVX01710	Cambodia
Cambodia	0.596297	Vietnam	0.372839	Malaysia	0.0308642	71	12	0	0	WARN: masked: 0; miss: 0; hets: 12	VVX01711	Cambodia
Vietnam	0.680616	Cambodia	0.319384	Indonesia	0	71	2	0	0	WARN: masked: 0; miss: 0; hets: 2	VVX01712	Cambodia
Cambodia	0.911621	Vietnam	0.0883792	Indonesia	0	71	0	0	0		VVX01713	Cambodia
Vietnam	0.714047	Cambodia	0.285953	Indonesia	0	71	0	0	0		VVX01714	Cambodia
Cambodia	1	Vietnam	0	Indonesia	0	71	0	0	0		VVX01716	Cambodia
Vietnam	0.566711	Cambodia	0.433289	Indonesia	0	71	3	0	0	WARN: masked: 0; miss: 0; hets: 3	VVX01718	Cambodia
Vietnam	0.706142	Cambodia	0.287012	Malaysia	0.00684597	71	4	0	0	WARN: masked: 0; miss: 0; hets: 4	VVX01719	Cambodia
Vietnam	0.667335	Cambodia	0.332665	Indonesia	0	71	3	0	0	WARN: masked: 0; miss: 0; hets: 3	VVX01720	Cambodia
Vietnam	0.455477	Cambodia	0.2861	Thailand	0.239063	71	0	2	0	WARN: masked: 0; miss: 2; hets: 0	VVX01721	Cambodia
Vietnam	0.77005	Cambodia	0.22995	Indonesia	0	71	3	1	0	WARN: masked: 0; miss: 1; hets: 3	VVX01723	Cambodia
Cambodia	0.752372	Vietnam	0.247628	Indonesia	0	71	1	0	0	WARN: masked: 0; miss: 0; hets: 1	VVX01724	Cambodia
Cambodia	0.762776	Vietnam	0.230719	Malaysia	0.00650435	71	1	0	0	WARN: masked: 0; miss: 0; hets: 1	VVX01725	Cambodia
Vietnam	0.562459	Cambodia	0.38807	Philippines	0.0494715	71	2	0	0	WARN: masked: 0; miss: 0; hets: 2	VVX01727	Cambodia
Cambodia	0.801506	Indonesia	0.133243	Philippines	0.0341207	71	0	0	0		VVX01729	Cambodia
Vietnam	0.720811	Cambodia	0.279189	Indonesia	0	71	0	0	0		VVX01731	Cambodia
Cambodia	0.942555	Vietnam	0.0574451	Indonesia	0	71	0	0	0		VVX01732	Cambodia
Vietnam	0.670933	Cambodia	0.329067	Indonesia	0	71	0	0	0		VVX01734	Cambodia
Vietnam	0.818007	Cambodia	0.129042	Philippines	0.0491776	71	0	0	0		VVX01735	Cambodia
Cambodia	0.670427	Vietnam	0.329573	Indonesia	0	71	0	0	0		VVX01736	Cambodia
Cambodia	0.975793	Vietnam	0.0183989	Myanmar	0.0058079	71	9	0	0	WARN: masked: 0; miss: 0; hets: 9	VVX01738	Cambodia
Vietnam	0.766892	Cambodia	0.227069	Malaysia	0.00603969	71	0	0	0		VVX01739	Cambodia
Cambodia	0.886429	Vietnam	0.113571	Indonesia	0	71	0	0	0		VVX01740	Cambodia
Cambodia	0.941484	Philippines	0.0272419	Vietnam	0.0250245	71	0	0	0		VVX01741	Cambodia
Vietnam	0.582247	Cambodia	0.411713	Malaysia	0.00603969	71	0	0	0		VVX01743	Cambodia
Vietnam	0.582247	Cambodia	0.411713	Malaysia	0.00603969	71	0	0	0		VVX01744	Cambodia
Cambodia	0.785407	Vietnam	0.208089	Malaysia	0.00650435	71	6	0	0	WARN: masked: 0; miss: 0; hets: 6	VVX01746	Cambodia
Cambodia	0.738023	Vietnam	0.198517	Thailand	0.0516575	71	8	0	0	WARN: masked: 0; miss: 0; hets: 8	VVX01747	Cambodia
Cambodia	0.903996	Vietnam	0.0682261	Philippines	0.0277778	71	6	0	0	WARN: masked: 0; miss: 0; hets: 6	VVX01749	Cambodia
Cambodia	0.871573	Vietnam	0.099654	Thailand	0.0287727	71	12	0	0	WARN: masked: 0; miss: 0; hets: 12	VVX01750	Cambodia
Cambodia	0.814477	Vietnam	0.137748	Thailand	0.0477745	71	0	0	0		VVX01751	Cambodia
Thailand	0.994105	Cambodia	0.00589492	Vietnam	0	71	9	0	0	WARN: masked: 0; miss: 0; hets: 9	VVX01752	Cambodia
Cambodia	0.591685	Thailand	0.369646	Philippines	0.0277778	71	0	0	0		VVX01753	Cambodia
Cambodia	1	Vietnam	0	Indonesia	0	71	3	0	0	WARN: masked: 0; miss: 0; hets: 3	VVX01755	Cambodia
Brazil	0.888293	Colombia	0.0988532	Peru	0.0128527	71	0	0	0		VVX01793	Brazil
Brazil	0.843692	Colombia	0.130732	Peru	0.0255726	71	0	0	0		VVX01799	Brazil
Brazil	0.75273	Colombia	0.206558	Peru	0.0407123	71	0	0	0		VVX01812	Brazil
Peru	0.590656	Brazil	0.390904	Colombia	0.0184395	71	6	0	0	WARN: masked: 0; miss: 0; hets: 6	VVX01815	Brazil
Peru	1	Vietnam	0	Indonesia	0	71	2	1	0	WARN: masked: 0; miss: 1; hets: 2	VVX01873	Peru
Peru	1	Vietnam	0	Indonesia	0	71	1	1	0	WARN: masked: 0; miss: 1; hets: 1	VVX01886	Peru
Peru	1	Vietnam	0	Indonesia	0	71	0	0	0		VVX01893	Peru
Peru	1	Vietnam	0	Indonesia	0	71	0	1	0	WARN: masked: 0; miss: 1; hets: 0	VVX01902	Peru
Ethiopia	1	Vietnam	0	Indonesia	0	71	0	0	0		VVX01915	Ethiopia
Ethiopia	1	Vietnam	0	Indonesia	0	71	0	0	0		VVX01924	Ethiopia
Ethiopia	1	Vietnam	0	Indonesia	0	71	0	0	0		VVX01936	Ethiopia
Ethiopia	1	Vietnam	0	Indonesia	0	71	0	0	0		VVX01945	Ethiopia
Ethiopia	1	Vietnam	0	Indonesia	0	71	0	0	0		VVX01947	Ethiopia
Ethiopia	0.992187	Peru	0.00781185	Sudan	7.89828e-07	71	0	0	0		VVX01949	Ethiopia
Ethiopia	1	Vietnam	0	Indonesia	0	71	0	0	0		VVX01951	Ethiopia
Ethiopia	1	Vietnam	0	Indonesia	0	71	0	0	0		VVX01961	Ethiopia
Ethiopia	1	Vietnam	0	Indonesia	0	71	0	0	0		VVX01965	Ethiopia
Ethiopia	1	Vietnam	0	Indonesia	0	71	0	0	0		VVX01967	Ethiopia
Ethiopia	1	Vietnam	0	Indonesia	0	71	10	0	0	WARN: masked: 0; miss: 0; hets: 10	VVX01968	Ethiopia
Ethiopia	1	Vietnam	0	Indonesia	0	71	0	0	0		VVX01969	Ethiopia
Afghanistan	0.491122	Sudan	0.30544	Ethiopia	0.203439	71	0	0	0		VVX01970	Ethiopia
Ethiopia	1	Vietnam	0	Indonesia	0	71	0	0	0		VVX01971	Ethiopia
Ethiopia	1	Vietnam	0	Indonesia	0	71	1	0	0	WARN: masked: 0; miss: 0; hets: 1	VVX01973	Ethiopia
Ethiopia	1	Vietnam	0	Indonesia	0	71	0	0	0		VVX01975	Ethiopia
Ethiopia	0.958333	India	0.0416667	Vietnam	0	71	0	0	0		VVX01983	Ethiopia
Ethiopia	0.926476	India	0.0441191	Sudan	0.0294044	71	6	0	0	WARN: masked: 0; miss: 0; hets: 6	VVX01984	Ethiopia

## Sheet: ivd-geo50
Prediction_1	Prob_1	Prediction_2	Prob_2	Prediction_3	Prob_3	Count	Hets	Miss	Mask	Notes	Column_1	%COUNTRY
Peru	1	Vietnam	0	Indonesia	0	50	1	0	0	WARN: masked: 0; miss: 0; hets: 1	PP0097-C	Peru
Peru	0.952679	Brazil	0.0473213	Vietnam	0	50	0	0	0		PQ0015-CW	Brazil
Thailand	0.902208	Myanmar	0.0977924	Vietnam	0	50	0	0	0		VVX01150	Thailand
Thailand	1	Vietnam	0	Indonesia	0	50	0	0	0		VVX01151	Thailand
Thailand	1	Vietnam	0	Indonesia	0	50	0	0	0		VVX01152	Thailand
Thailand	0.968763	Vietnam	0.017516	Malaysia	0.00909091	50	0	0	0		VVX01153	Thailand
Thailand	1	Vietnam	0	Indonesia	0	50	0	0	0		VVX01161	Thailand
Peru	0.921876	Brazil	0.0781238	Vietnam	0	50	0	0	0		VVX01162	Brazil
Peru	0.952679	Brazil	0.0473213	Vietnam	0	50	0	0	0		VVX01166	Brazil
Brazil	0.928571	Colombia	0.0714286	Vietnam	0	50	0	0	0		VVX01185	Brazil
Peru	0.947368	Colombia	0.0526316	Vietnam	0	50	0	0	0		VVX01250	Peru
Peru	0.944311	Brazil	0.0556885	Vietnam	0	50	0	0	0		VVX01252	Peru
Peru	0.935563	Brazil	0.0413436	India	0.0121599	50	0	0	0		VVX01266	Peru
Vietnam	0.778409	Cambodia	0.2125	Malaysia	0.00909091	50	0	0	0		VVX01269	Vietnam
Vietnam	0.783553	Cambodia	0.216447	Indonesia	0	50	2	1	0	WARN: masked: 0; miss: 1; hets: 2	VVX01270	Vietnam
Vietnam	0.91984	Cambodia	0.0801601	Indonesia	0	50	0	0	0		VVX01274	Vietnam
Vietnam	0.906163	Cambodia	0.0847458	Malaysia	0.00909091	50	0	0	0		VVX01275	Vietnam
Vietnam	0.858629	Bangladesh	0.132294	Malaysia	0.00907743	50	2	0	0	WARN: masked: 0; miss: 0; hets: 2	VVX01277	Vietnam
Vietnam	0.689802	Cambodia	0.310198	Indonesia	0	50	0	0	0		VVX01278	Vietnam
Peru	0.818898	Ethiopia	0.118844	Brazil	0.0481084	50	0	1	0	WARN: masked: 0; miss: 1; hets: 0	VVX01279	Peru
Vietnam	0.874662	Cambodia	0.125338	Indonesia	0	50	6	0	0	WARN: masked: 0; miss: 0; hets: 6	VVX01282	Vietnam
Vietnam	0.78012	Cambodia	0.21988	Indonesia	0	50	0	0	0		VVX01286	Vietnam
Vietnam	0.718172	Cambodia	0.281828	Indonesia	0	50	4	0	0	WARN: masked: 0; miss: 0; hets: 4	VVX01289	Vietnam
Vietnam	0.938187	Cambodia	0.0618119	Philippines	9.46878e-07	50	0	0	0		VVX01292	Vietnam
Vietnam	0.758749	Cambodia	0.241251	Indonesia	0	50	5	0	0	WARN: masked: 0; miss: 0; hets: 5	VVX01294	Vietnam
Vietnam	0.746717	Cambodia	0.24332	Malaysia	0.00996377	50	0	0	0		VVX01295	Vietnam
Bhutan	0.481506	Bangladesh	0.208427	Myanmar	0.182975	50	0	0	0		VVX01303	Thailand
Bhutan	0.481506	Bangladesh	0.208427	Myanmar	0.182975	50	0	0	0		VVX01304	Thailand
Colombia	1	Vietnam	0	Indonesia	0	50	2	0	0	WARN: masked: 0; miss: 0; hets: 2	VVX01332	Colombia
Thailand	0.954882	Vietnam	0.0451175	Indonesia	0	50	0	0	0		VVX01391	Thailand
Thailand	1	Vietnam	0	Indonesia	0	50	0	0	0		VVX01392	Thailand
Thailand	1	Vietnam	0	Indonesia	0	50	0	0	0		VVX01393	Thailand
Thailand	0.972222	Myanmar	0.0277778	Vietnam	0	50	0	0	0		VVX01394	Thailand
Vietnam	0.758658	Cambodia	0.231378	Malaysia	0.00996377	50	0	0	0		VVX01395	Vietnam
Vietnam	0.906163	Cambodia	0.0847458	Malaysia	0.00909091	50	0	0	0		VVX01396	Vietnam
Vietnam	0.915059	Cambodia	0.0849412	Indonesia	0	50	6	0	0	WARN: masked: 0; miss: 0; hets: 6	VVX01398	Vietnam
Vietnam	0.5502	Cambodia	0.4498	Indonesia	0	50	0	0	0		VVX01404	Vietnam
Vietnam	0.869582	Cambodia	0.130418	Indonesia	0	50	2	0	0	WARN: masked: 0; miss: 0; hets: 2	VVX01408	Vietnam
Vietnam	0.728169	Cambodia	0.271831	Indonesia	0	50	0	0	0		VVX01409	Vietnam
Vietnam	0.834088	Cambodia	0.165912	Indonesia	0	50	0	0	0		VVX01410	Vietnam
Vietnam	0.569048	Cambodia	0.430952	Indonesia	0	50	0	0	0		VVX01411	Vietnam
Cambodia	0.689308	Vietnam	0.310692	Indonesia	0	50	6	0	0	WARN: masked: 0; miss: 0; hets: 6	VVX01412	Vietnam
Vietnam	0.728169	Cambodia	0.271831	Indonesia	0	50	0	0	0		VVX01414	Vietnam
Vietnam	0.799954	Bangladesh	0.150257	Cambodia	0.0406977	50	0	0	0		VVX01415	Vietnam
Vietnam	0.957973	Cambodia	0.0420275	Indonesia	0	50	0	0	0		VVX01416	Vietnam
Vietnam	0.968463	Cambodia	0.0224457	Malaysia	0.00909091	50	3	0	0	WARN: masked: 0; miss: 0; hets: 3	VVX01417	Vietnam
Peru	1	Vietnam	0	Indonesia	0	50	0	0	0		VVX01421	Peru
Peru	1	Vietnam	0	Indonesia	0	50	0	0	0		VVX01439	Peru
Peru	1	Vietnam	0	Indonesia	0	50	1	0	0	WARN: masked: 0; miss: 0; hets: 1	VVX01445	Peru
Peru	0.984807	India	0.0151934	Vietnam	0	50	0	0	0		VVX01456	Peru
Peru	0.947368	Colombia	0.0526316	Vietnam	0	50	0	0	0		VVX01462	Peru
Brazil	0.757338	Peru	0.242662	Vietnam	0	50	0	0	0		VVX01541	Brazil
Thailand	1	Vietnam	0	Indonesia	0	50	0	0	0		VVX01650	Thailand
Cambodia	0.902611	Vietnam	0.0973894	Indonesia	0	50	0	0	0		VVX01669	Cambodia
Cambodia	0.870173	Vietnam	0.129827	Indonesia	0	50	0	0	0		VVX01670	Cambodia
Cambodia	0.620329	Vietnam	0.379671	Indonesia	0	50	0	0	0		VVX01671	Cambodia
Cambodia	0.902611	Vietnam	0.0973894	Indonesia	0	50	5	0	0	WARN: masked: 0; miss: 0; hets: 5	VVX01672	Cambodia
Cambodia	0.99693	Malaysia	0.00306969	Vietnam	0	50	0	0	0		VVX01673	Cambodia
Cambodia	0.581837	Vietnam	0.418163	Indonesia	0	50	0	0	0		VVX01674	Cambodia
Cambodia	0.69216	Vietnam	0.30784	Indonesia	0	50	0	0	0		VVX01675	Cambodia
Cambodia	0.774438	Vietnam	0.225562	Indonesia	0	50	0	0	0		VVX01676	Cambodia
Cambodia	0.990909	Malaysia	0.00909091	Vietnam	0	50	5	0	0	WARN: masked: 0; miss: 0; hets: 5	VVX01677	Cambodia
Cambodia	0.863413	Vietnam	0.136587	Indonesia	0	50	0	0	0		VVX01678	Cambodia
Cambodia	0.734808	Vietnam	0.265192	Indonesia	0	50	0	0	0		VVX01679	Cambodia
Cambodia	1	Vietnam	0	Indonesia	0	50	0	0	0		VVX01680	Cambodia
Cambodia	0.950998	Vietnam	0.0490023	Indonesia	0	50	0	0	0		VVX01683	Cambodia
Cambodia	0.861627	Vietnam	0.138373	Indonesia	0	50	7	0	0	WARN: masked: 0; miss: 0; hets: 7	VVX01685	Cambodia
Cambodia	0.964401	Vietnam	0.0355993	Indonesia	0	50	0	0	0		VVX01686	Cambodia
Cambodia	0.902611	Vietnam	0.0973894	Indonesia	0	50	0	0	0		VVX01688	Cambodia
Cambodia	0.722342	Vietnam	0.266884	Malaysia	0.00837365	50	0	0	0		VVX01689	Cambodia
Vietnam	0.531777	Cambodia	0.468198	Philippines	2.4849e-05	50	7	0	0	WARN: masked: 0; miss: 0; hets: 7	VVX01690	Cambodia
Cambodia	0.791191	Vietnam	0.200435	Malaysia	0.00837365	50	3	0	0	WARN: masked: 0; miss: 0; hets: 3	VVX01692	Cambodia
Cambodia	1	Vietnam	0	Indonesia	0	50	0	2	0	WARN: masked: 0; miss: 2; hets: 0	VVX01693	Cambodia
Cambodia	0.964401	Vietnam	0.0355993	Indonesia	0	50	0	0	0		VVX01694	Cambodia
Cambodia	0.964401	Vietnam	0.0355993	Indonesia	0	50	0	0	0		VVX01695	Cambodia
Cambodia	0.819226	Vietnam	0.180774	Indonesia	0	50	0	0	0		VVX01696	Cambodia
Cambodia	0.601613	Vietnam	0.398387	Indonesia	0	50	1	0	0	WARN: masked: 0; miss: 0; hets: 1	VVX01697	Cambodia
Cambodia	0.990909	Malaysia	0.00909091	Vietnam	0	50	3	0	0	WARN: masked: 0; miss: 0; hets: 3	VVX01698	Cambodia
Cambodia	0.965349	Vietnam	0.0346514	Indonesia	0	50	0	0	0		VVX01702	Cambodia
Vietnam	0.728169	Cambodia	0.271831	Indonesia	0	50	3	0	0	WARN: masked: 0; miss: 0; hets: 3	VVX01703	Cambodia
Cambodia	1	Vietnam	0	Indonesia	0	50	0	0	0		VVX01704	Cambodia
Cambodia	1	Vietnam	0	Indonesia	0	50	2	0	0	WARN: masked: 0; miss: 0; hets: 2	VVX01706	Cambodia
Cambodia	0.704351	Vietnam	0.232069	Thailand	0.057118	50	5	0	0	WARN: masked: 0; miss: 0; hets: 5	VVX01707	Cambodia
Cambodia	0.923444	Vietnam	0.0765561	Indonesia	0	50	0	0	0		VVX01709	Cambodia
Cambodia	1	Vietnam	0	Indonesia	0	50	2	0	0	WARN: masked: 0; miss: 0; hets: 2	VVX01710	Cambodia
Cambodia	0.994129	Vietnam	0.00587061	Indonesia	0	50	7	0	0	WARN: masked: 0; miss: 0; hets: 7	VVX01711	Cambodia
Cambodia	0.558966	Vietnam	0.441034	Indonesia	0	50	1	0	0	WARN: masked: 0; miss: 0; hets: 1	VVX01712	Cambodia
Cambodia	0.849857	Vietnam	0.14177	Malaysia	0.00837365	50	0	0	0		VVX01713	Cambodia
Cambodia	0.902611	Vietnam	0.0973894	Indonesia	0	50	0	0	0		VVX01714	Cambodia
Cambodia	0.854177	Vietnam	0.142742	Malaysia	0.00308084	50	0	0	0		VVX01716	Cambodia
Cambodia	0.856692	Vietnam	0.143308	Indonesia	0	50	4	0	0	WARN: masked: 0; miss: 0; hets: 4	VVX01718	Cambodia
Cambodia	0.909331	Vietnam	0.090669	Indonesia	0	50	3	0	0	WARN: masked: 0; miss: 0; hets: 3	VVX01719	Cambodia
Vietnam	0.648186	Cambodia	0.342687	Malaysia	0.00826328	50	4	0	0	WARN: masked: 0; miss: 0; hets: 4	VVX01720	Cambodia
Vietnam	0.613968	Cambodia	0.321142	Myanmar	0.0647897	50	0	1	0	WARN: masked: 0; miss: 1; hets: 0	VVX01721	Cambodia
Cambodia	1	Vietnam	0	Indonesia	0	50	0	0	0		VVX01723	Cambodia
Cambodia	1	Vietnam	0	Indonesia	0	50	0	0	0		VVX01724	Cambodia
Cambodia	0.902611	Vietnam	0.0973894	Indonesia	0	50	0	0	0		VVX01725	Cambodia
Cambodia	1	Vietnam	0	Indonesia	0	50	0	0	0		VVX01727	Cambodia
Cambodia	0.979166	Vietnam	0.0208333	Philippines	4.87876e-07	50	0	0	0		VVX01729	Cambodia
Cambodia	0.902611	Vietnam	0.0973894	Indonesia	0	50	0	0	0		VVX01731	Cambodia
Cambodia	0.93078	Vietnam	0.0692204	Indonesia	0	50	0	0	0		VVX01732	Cambodia
Cambodia	0.990909	Malaysia	0.00909091	Vietnam	0	50	1	0	0	WARN: masked: 0; miss: 0; hets: 1	VVX01734	Cambodia
Cambodia	0.873199	Vietnam	0.0973894	Malaysia	0.0294118	50	0	0	0		VVX01735	Cambodia
Cambodia	0.798067	Vietnam	0.201933	Indonesia	0	50	0	0	0		VVX01736	Cambodia
Cambodia	0.9375	Vietnam	0.0625	Indonesia	0	50	4	0	0	WARN: masked: 0; miss: 0; hets: 4	VVX01738	Cambodia
Cambodia	0.987166	Vietnam	0.0128335	Indonesia	0	50	0	0	0		VVX01739	Cambodia
Cambodia	0.9375	Vietnam	0.0625	Indonesia	0	50	0	0	0		VVX01740	Cambodia
Cambodia	0.363398	China	0.227825	Myanmar	0.218034	50	1	0	0	WARN: masked: 0; miss: 0; hets: 1	VVX01741	Cambodia
Cambodia	0.990909	Malaysia	0.00909091	Vietnam	0	50	0	0	0		VVX01743	Cambodia
Cambodia	0.990909	Malaysia	0.00909091	Vietnam	0	50	0	0	0		VVX01744	Cambodia
Cambodia	0.9375	Vietnam	0.0625	Indonesia	0	50	2	0	0	WARN: masked: 0; miss: 0; hets: 2	VVX01746	Cambodia
Cambodia	0.89352	Vietnam	0.0973894	Malaysia	0.00909091	50	2	0	0	WARN: masked: 0; miss: 0; hets: 2	VVX01747	Cambodia
Cambodia	0.653986	Vietnam	0.346014	Indonesia	0	50	3	0	0	WARN: masked: 0; miss: 0; hets: 3	VVX01749	Cambodia
Cambodia	1	Vietnam	0	Indonesia	0	50	2	0	0	WARN: masked: 0; miss: 0; hets: 2	VVX01750	Cambodia
Cambodia	1	Vietnam	0	Indonesia	0	50	0	0	0		VVX01751	Cambodia
Thailand	0.81487	Vietnam	0.131746	Malaysia	0.0296043	50	3	0	0	WARN: masked: 0; miss: 0; hets: 3	VVX01752	Cambodia
Thailand	0.750306	Myanmar	0.16685	Vietnam	0.0459443	50	1	0	0	WARN: masked: 0; miss: 0; hets: 1	VVX01753	Cambodia
Cambodia	1	Vietnam	0	Indonesia	0	50	3	0	0	WARN: masked: 0; miss: 0; hets: 3	VVX01755	Cambodia
Brazil	0.757338	Peru	0.242662	Vietnam	0	50	0	0	0		VVX01793	Brazil
Peru	0.814894	Brazil	0.185106	Vietnam	0	50	0	0	0		VVX01799	Brazil
Peru	0.814894	Brazil	0.185106	Vietnam	0	50	0	0	0		VVX01812	Brazil
Brazil	0.986111	India	0.0138889	Vietnam	0	50	1	0	0	WARN: masked: 0; miss: 0; hets: 1	VVX01815	Brazil
Peru	1	Vietnam	0	Indonesia	0	50	0	0	0		VVX01873	Peru
Peru	0.702642	Brazil	0.216205	Colombia	0.0787402	50	1	0	0	WARN: masked: 0; miss: 0; hets: 1	VVX01886	Peru
Peru	0.848253	Brazil	0.151747	Vietnam	0	50	0	0	0		VVX01893	Peru
Peru	1	Vietnam	0	Indonesia	0	50	0	1	0	WARN: masked: 0; miss: 1; hets: 0	VVX01902	Peru
Ethiopia	0.748433	Afghanistan	0.25	Madagascar	0.00156664	50	0	0	0		VVX01915	Ethiopia
Ethiopia	1	Vietnam	0	Indonesia	0	50	0	0	0		VVX01924	Ethiopia
Ethiopia	1	Vietnam	0	Indonesia	0	50	0	0	0		VVX01936	Ethiopia
Ethiopia	1	Vietnam	0	Indonesia	0	50	0	0	0		VVX01945	Ethiopia
Ethiopia	0.998669	Sudan	0.00133123	Vietnam	0	50	0	0	0		VVX01947	Ethiopia
Ethiopia	0.720238	Colombia	0.0535714	Vietnam	0.0119048	50	0	0	0		VVX01949	Ethiopia
Ethiopia	1	Vietnam	0	Indonesia	0	50	0	0	0		VVX01951	Ethiopia
Ethiopia	1	Vietnam	0	Indonesia	0	50	0	0	0		VVX01961	Ethiopia
Ethiopia	1	Vietnam	0	Indonesia	0	50	0	0	0		VVX01965	Ethiopia
Ethiopia	1	Vietnam	0	Indonesia	0	50	0	0	0		VVX01967	Ethiopia
Ethiopia	1	Vietnam	0	Indonesia	0	50	2	0	0	WARN: masked: 0; miss: 0; hets: 2	VVX01968	Ethiopia
Ethiopia	1	Vietnam	0	Indonesia	0	50	0	0	0		VVX01969	Ethiopia
Ethiopia	1	Vietnam	0	Indonesia	0	50	0	0	0		VVX01970	Ethiopia
Ethiopia	0.586457	Madagascar	0.187353	Vietnam	0.0119048	50	0	0	0		VVX01971	Ethiopia
Ethiopia	1	Vietnam	0	Indonesia	0	50	0	0	0		VVX01973	Ethiopia
Ethiopia	0.761905	Vietnam	0.0119048	Indonesia	0.0119048	50	0	0	0		VVX01975	Ethiopia
Ethiopia	0.75	Afghanistan	0.193182	India	0.0568182	50	0	0	0		VVX01983	Ethiopia
Ethiopia	1	Vietnam	0	Indonesia	0	50	0	0	0		VVX01984	Ethiopia

## Sheet: ivd-geo50+br38
Prediction_1	Prob_1	Prediction_2	Prob_2	Prediction_3	Prob_3	Count	Hets	Miss	Mask	Notes	Column_1	%COUNTRY
Peru	0.997222	Malaysia	0.00277778	Vietnam	0	88	3	0	0	WARN: masked: 0; miss: 0; hets: 3	PP0097-C	Peru
Peru	0.994752	Malaysia	0.00275442	Brazil	0.00249318	88	0	0	0		PQ0015-CW	Brazil
Thailand	0.974975	Myanmar	0.0224975	Malaysia	0.00252781	88	0	0	0		VVX01150	Thailand
Thailand	0.967487	Vietnam	0.0297357	Malaysia	0.00277778	88	0	0	0		VVX01151	Thailand
Thailand	0.997222	Malaysia	0.00277778	Vietnam	0	88	0	0	0		VVX01152	Thailand
Thailand	0.631415	Vietnam	0.31566	Myanmar	0.05054	88	0	0	0		VVX01153	Thailand
Thailand	0.997222	Malaysia	0.00277778	Vietnam	0	88	1	0	0	WARN: masked: 0; miss: 0; hets: 1	VVX01161	Thailand
Peru	0.774562	Brazil	0.223034	Malaysia	0.00240476	88	0	1	0	WARN: masked: 0; miss: 1; hets: 0	VVX01162	Brazil
Peru	0.994752	Malaysia	0.00275442	Brazil	0.00249318	88	0	0	0		VVX01166	Brazil
Brazil	0.997222	Malaysia	0.00277778	Vietnam	0	88	0	0	0		VVX01185	Brazil
Peru	0.717651	Colombia	0.279572	Malaysia	0.00277778	88	0	0	0		VVX01250	Peru
Peru	0.997222	Malaysia	0.00277778	Vietnam	0	88	0	1	0	WARN: masked: 0; miss: 1; hets: 0	VVX01252	Peru
Peru	0.997222	Malaysia	0.00277778	Vietnam	0	88	0	0	0		VVX01266	Peru
Vietnam	0.872222	Cambodia	0.125	Malaysia	0.00277778	88	0	0	0		VVX01269	Vietnam
Vietnam	0.997222	Malaysia	0.00277778	Indonesia	0	88	4	1	0	WARN: masked: 0; miss: 1; hets: 4	VVX01270	Vietnam
Vietnam	0.893056	Cambodia	0.104167	Malaysia	0.00277778	88	0	0	0		VVX01274	Vietnam
Vietnam	0.890503	Cambodia	0.106719	Malaysia	0.00277778	88	0	0	0		VVX01275	Vietnam
Vietnam	0.997222	Malaysia	0.00277778	Indonesia	0	88	9	0	0	WARN: masked: 0; miss: 0; hets: 9	VVX01277	Vietnam
Vietnam	0.892952	Cambodia	0.104271	Malaysia	0.00277778	88	0	0	0		VVX01278	Vietnam
Peru	0.997222	Malaysia	0.00277778	Vietnam	0	88	0	1	0	WARN: masked: 0; miss: 1; hets: 0	VVX01279	Peru
Vietnam	0.944765	Cambodia	0.0524572	Malaysia	0.00277778	88	11	0	0	WARN: masked: 0; miss: 0; hets: 11	VVX01282	Vietnam
Vietnam	0.942284	Cambodia	0.0549383	Malaysia	0.00277778	88	0	0	0		VVX01286	Vietnam
Vietnam	0.649635	Cambodia	0.347154	Malaysia	0.00321074	88	9	0	0	WARN: masked: 0; miss: 0; hets: 9	VVX01289	Vietnam
Vietnam	0.997222	Malaysia	0.00277778	Indonesia	0	88	0	0	0		VVX01292	Vietnam
Cambodia	0.512176	Vietnam	0.484613	Malaysia	0.00321074	88	10	0	0	WARN: masked: 0; miss: 0; hets: 10	VVX01294	Vietnam
Vietnam	0.529507	Cambodia	0.467283	Malaysia	0.00321074	88	0	0	0		VVX01295	Vietnam
Bangladesh	0.436044	Myanmar	0.354846	Bhutan	0.145671	88	0	0	0		VVX01303	Thailand
Bangladesh	0.436044	Myanmar	0.354846	Bhutan	0.145671	88	0	0	0		VVX01304	Thailand
Colombia	0.997222	Malaysia	0.00277778	Vietnam	0	88	4	0	0	WARN: masked: 0; miss: 0; hets: 4	VVX01332	Colombia
Thailand	0.913974	Vietnam	0.0836411	Malaysia	0.00238474	88	0	0	1	WARN: masked: 1; miss: 0; hets: 0	VVX01391	Thailand
Thailand	0.997222	Malaysia	0.00277778	Vietnam	0	88	0	0	0		VVX01392	Thailand
Thailand	0.997222	Malaysia	0.00277778	Vietnam	0	88	0	0	1	WARN: masked: 1; miss: 0; hets: 0	VVX01393	Thailand
Thailand	0.947197	Myanmar	0.0502752	Malaysia	0.00252781	88	0	0	0		VVX01394	Thailand
Vietnam	0.942284	Cambodia	0.0549383	Malaysia	0.00277778	88	0	0	0		VVX01395	Vietnam
Vietnam	0.890503	Cambodia	0.106719	Malaysia	0.00277778	88	0	0	0		VVX01396	Vietnam
Vietnam	0.997222	Malaysia	0.00277778	Indonesia	0	88	10	0	0	WARN: masked: 0; miss: 0; hets: 10	VVX01398	Vietnam
Vietnam	0.633673	Cambodia	0.363116	Malaysia	0.00321074	88	0	0	0		VVX01404	Vietnam
Vietnam	0.997222	Malaysia	0.00277778	Indonesia	0	88	10	0	0	WARN: masked: 0; miss: 0; hets: 10	VVX01408	Vietnam
Vietnam	0.886889	Cambodia	0.110334	Malaysia	0.00277778	88	0	0	0		VVX01409	Vietnam
Vietnam	0.997222	Malaysia	0.00277778	Indonesia	0	88	3	0	0	WARN: masked: 0; miss: 0; hets: 3	VVX01410	Vietnam
Cambodia	0.515282	Vietnam	0.482071	Malaysia	0.0026469	88	0	0	0		VVX01411	Vietnam
Cambodia	0.730147	Vietnam	0.267075	Malaysia	0.00277778	88	17	0	0	WARN: masked: 0; miss: 0; hets: 17	VVX01412	Vietnam
Vietnam	0.942284	Cambodia	0.0549383	Malaysia	0.00277778	88	0	0	0		VVX01414	Vietnam
Vietnam	0.996527	Malaysia	0.00277778	Bangladesh	0.000694979	88	0	0	0		VVX01415	Vietnam
Vietnam	0.992209	Cambodia	0.00501338	Malaysia	0.00277778	88	0	0	0		VVX01416	Vietnam
Vietnam	0.997222	Malaysia	0.00277778	Indonesia	0	88	6	0	0	WARN: masked: 0; miss: 0; hets: 6	VVX01417	Vietnam
Peru	0.997222	Malaysia	0.00277778	Vietnam	0	88	0	0	0		VVX01421	Peru
Peru	0.997222	Malaysia	0.00277778	Vietnam	0	88	0	0	0		VVX01439	Peru
Brazil	0.757822	Peru	0.2394	Malaysia	0.00277778	88	1	0	0	WARN: masked: 0; miss: 0; hets: 1	VVX01445	Peru
Peru	0.997222	Malaysia	0.00277778	Vietnam	0	88	0	0	0		VVX01456	Peru
Peru	0.997222	Malaysia	0.00277778	Vietnam	0	88	0	0	0		VVX01462	Peru
Brazil	0.983333	Peru	0.0138889	Malaysia	0.00277778	88	0	0	0		VVX01541	Brazil
Thailand	0.997222	Malaysia	0.00277778	Vietnam	0	88	0	0	0		VVX01650	Thailand
Cambodia	0.96652	Vietnam	0.0307018	Malaysia	0.00277778	88	0	0	0		VVX01669	Cambodia
Cambodia	0.835626	Vietnam	0.161597	Malaysia	0.00277778	88	0	0	0		VVX01670	Cambodia
Cambodia	0.96652	Vietnam	0.0307018	Malaysia	0.00277778	88	0	0	0		VVX01671	Cambodia
Cambodia	0.961508	Vietnam	0.0357143	Malaysia	0.00277778	88	13	0	0	WARN: masked: 0; miss: 0; hets: 13	VVX01672	Cambodia
Cambodia	0.997222	Malaysia	0.00277778	Vietnam	0	88	0	0	0		VVX01673	Cambodia
Cambodia	0.743512	Vietnam	0.25371	Malaysia	0.00277778	88	0	0	0		VVX01674	Cambodia
Cambodia	0.729483	Vietnam	0.267739	Malaysia	0.00277778	88	0	0	0		VVX01675	Cambodia
Cambodia	0.623572	Vietnam	0.373217	Malaysia	0.00321074	88	0	0	0		VVX01676	Cambodia
Cambodia	0.88365	Vietnam	0.113572	Malaysia	0.00277778	88	9	0	0	WARN: masked: 0; miss: 0; hets: 9	VVX01677	Cambodia
Cambodia	0.67568	Vietnam	0.321778	Malaysia	0.00254179	88	0	0	0		VVX01678	Cambodia
Cambodia	0.90032	Vietnam	0.0969026	Malaysia	0.00277778	88	0	0	0		VVX01679	Cambodia
Cambodia	0.930806	Vietnam	0.066416	Malaysia	0.00277778	88	0	0	0		VVX01680	Cambodia
Cambodia	0.925317	Vietnam	0.0719055	Malaysia	0.00277778	88	0	0	0		VVX01683	Cambodia
Cambodia	0.732758	Vietnam	0.264595	Malaysia	0.0026469	88	16	0	0	WARN: masked: 0; miss: 0; hets: 16	VVX01685	Cambodia
Cambodia	0.729483	Vietnam	0.267739	Malaysia	0.00277778	88	0	0	0		VVX01686	Cambodia
Vietnam	0.754793	Cambodia	0.241996	Malaysia	0.00321074	88	0	0	0		VVX01688	Cambodia
Vietnam	0.816	Cambodia	0.164769	Malaysia	0.0192308	88	0	0	0		VVX01689	Cambodia
Vietnam	0.529506	Cambodia	0.467282	Malaysia	0.00321074	88	15	0	0	WARN: masked: 0; miss: 0; hets: 15	VVX01690	Cambodia
Cambodia	0.875317	Vietnam	0.121905	Malaysia	0.00277778	88	8	0	0	WARN: masked: 0; miss: 0; hets: 8	VVX01692	Cambodia
Cambodia	0.997222	Malaysia	0.00277778	Vietnam	0	88	0	2	0	WARN: masked: 0; miss: 2; hets: 0	VVX01693	Cambodia
Cambodia	0.729483	Vietnam	0.267739	Malaysia	0.00277778	88	0	0	0		VVX01694	Cambodia
Cambodia	0.729483	Vietnam	0.267739	Malaysia	0.00277778	88	0	0	0		VVX01695	Cambodia
Cambodia	0.774857	Vietnam	0.222365	Malaysia	0.00277778	88	0	0	0		VVX01696	Cambodia
Cambodia	0.701598	Vietnam	0.295978	Malaysia	0.00242354	88	10	0	0	WARN: masked: 0; miss: 0; hets: 10	VVX01697	Cambodia
Cambodia	0.997222	Malaysia	0.00277778	Vietnam	0	88	6	0	0	WARN: masked: 0; miss: 0; hets: 6	VVX01698	Cambodia
Cambodia	0.864341	Vietnam	0.132881	Malaysia	0.00277778	88	0	0	0		VVX01702	Cambodia
Vietnam	0.735753	Cambodia	0.261469	Malaysia	0.00277778	88	11	0	0	WARN: masked: 0; miss: 0; hets: 11	VVX01703	Cambodia
Cambodia	0.997222	Malaysia	0.00277778	Vietnam	0	88	0	0	0		VVX01704	Cambodia
Cambodia	0.997222	Malaysia	0.00277778	Vietnam	0	88	2	0	0	WARN: masked: 0; miss: 0; hets: 2	VVX01706	Cambodia
Cambodia	0.727046	Vietnam	0.270176	Malaysia	0.00277778	88	9	0	0	WARN: masked: 0; miss: 0; hets: 9	VVX01707	Cambodia
Cambodia	0.997221	Malaysia	0.00277778	Philippines	1.0459e-06	88	0	0	0		VVX01709	Cambodia
Cambodia	0.997222	Malaysia	0.00277778	Vietnam	0	88	6	0	0	WARN: masked: 0; miss: 0; hets: 6	VVX01710	Cambodia
Cambodia	0.997222	Malaysia	0.00277778	Vietnam	0	88	17	0	0	WARN: masked: 0; miss: 0; hets: 17	VVX01711	Cambodia
Vietnam	0.602931	Cambodia	0.393858	Malaysia	0.00321074	88	3	0	0	WARN: masked: 0; miss: 0; hets: 3	VVX01712	Cambodia
Cambodia	0.80842	Vietnam	0.188802	Malaysia	0.00277778	88	0	0	0		VVX01713	Cambodia
Cambodia	0.810167	Vietnam	0.187055	Malaysia	0.00277778	88	0	0	0		VVX01714	Cambodia
Cambodia	0.880806	Vietnam	0.116416	Malaysia	0.00277778	88	0	0	0		VVX01716	Cambodia
Cambodia	0.729483	Vietnam	0.267739	Malaysia	0.00277778	88	7	0	0	WARN: masked: 0; miss: 0; hets: 7	VVX01718	Cambodia
Cambodia	0.711924	Vietnam	0.285429	Malaysia	0.0026469	88	6	0	0	WARN: masked: 0; miss: 0; hets: 6	VVX01719	Cambodia
Vietnam	0.925096	Cambodia	0.072126	Malaysia	0.00277778	88	4	0	0	WARN: masked: 0; miss: 0; hets: 4	VVX01720	Cambodia
Cambodia	0.48985	Vietnam	0.451026	Myanmar	0.0559138	88	0	2	0	WARN: masked: 0; miss: 2; hets: 0	VVX01721	Cambodia
Cambodia	0.885851	Vietnam	0.111371	Malaysia	0.00277778	88	2	1	0	WARN: masked: 0; miss: 1; hets: 2	VVX01723	Cambodia
Cambodia	0.997222	Malaysia	0.00277778	Vietnam	0	88	0	0	0		VVX01724	Cambodia
Cambodia	0.656792	Vietnam	0.340727	Malaysia	0.00248157	88	0	0	0		VVX01725	Cambodia
Cambodia	0.851389	Vietnam	0.145833	Malaysia	0.00277778	88	1	0	0	WARN: masked: 0; miss: 0; hets: 1	VVX01727	Cambodia
Cambodia	0.997222	Malaysia	0.00277778	Vietnam	0	88	0	0	0		VVX01729	Cambodia
Cambodia	0.707426	Vietnam	0.290107	Malaysia	0.00246669	88	0	0	0		VVX01731	Cambodia
Cambodia	0.96652	Vietnam	0.0307018	Malaysia	0.00277778	88	0	0	0		VVX01732	Cambodia
Cambodia	0.997222	Malaysia	0.00277778	Vietnam	0	88	1	0	0	WARN: masked: 0; miss: 0; hets: 1	VVX01734	Cambodia
Vietnam	0.781474	Cambodia	0.190001	Myanmar	0.0256444	88	0	0	0		VVX01735	Cambodia
Cambodia	0.947222	Vietnam	0.05	Malaysia	0.00277778	88	0	0	0		VVX01736	Cambodia
Cambodia	0.987466	Vietnam	0.00975646	Malaysia	0.00277778	88	11	0	0	WARN: masked: 0; miss: 0; hets: 11	VVX01738	Cambodia
Cambodia	0.993068	Vietnam	0.00415469	Malaysia	0.00277778	88	0	0	0		VVX01739	Cambodia
Cambodia	0.756746	Vietnam	0.240476	Malaysia	0.00277778	88	0	0	0		VVX01740	Cambodia
Cambodia	0.713473	Vietnam	0.259847	Malaysia	0.0266161	88	1	0	0	WARN: masked: 0; miss: 0; hets: 1	VVX01741	Cambodia
Cambodia	0.96652	Vietnam	0.0307018	Malaysia	0.00277778	88	0	0	0		VVX01743	Cambodia
Cambodia	0.96652	Vietnam	0.0307018	Malaysia	0.00277778	88	0	0	0		VVX01744	Cambodia
Cambodia	0.96652	Vietnam	0.0307018	Malaysia	0.00277778	88	4	0	0	WARN: masked: 0; miss: 0; hets: 4	VVX01746	Cambodia
Cambodia	0.997222	Malaysia	0.00277778	Vietnam	0	88	10	0	0	WARN: masked: 0; miss: 0; hets: 10	VVX01747	Cambodia
Cambodia	0.551039	Vietnam	0.446183	Malaysia	0.00277778	88	5	0	0	WARN: masked: 0; miss: 0; hets: 5	VVX01749	Cambodia
Cambodia	0.96652	Vietnam	0.0307018	Malaysia	0.00277778	88	11	0	0	WARN: masked: 0; miss: 0; hets: 11	VVX01750	Cambodia
Cambodia	0.997222	Malaysia	0.00277778	Vietnam	0	88	0	0	0		VVX01751	Cambodia
Thailand	0.997222	Malaysia	0.00277778	Vietnam	0	88	10	0	0	WARN: masked: 0; miss: 0; hets: 10	VVX01752	Cambodia
Thailand	0.892564	Vietnam	0.0624978	Myanmar	0.0247998	88	1	0	0	WARN: masked: 0; miss: 0; hets: 1	VVX01753	Cambodia
Cambodia	0.997222	Malaysia	0.00277778	Vietnam	0	88	5	0	0	WARN: masked: 0; miss: 0; hets: 5	VVX01755	Cambodia
Brazil	0.997222	Malaysia	0.00277778	Vietnam	0	88	0	0	0		VVX01793	Brazil
Brazil	0.983323	Peru	0.0138992	Malaysia	0.00277778	88	0	0	0		VVX01799	Brazil
Brazil	0.982391	Peru	0.0148309	Malaysia	0.00277778	88	0	0	0		VVX01812	Brazil
Brazil	0.983218	Peru	0.0140039	Malaysia	0.00277778	88	7	0	0	WARN: masked: 0; miss: 0; hets: 7	VVX01815	Brazil
Peru	0.997222	Malaysia	0.00277778	Vietnam	0	88	2	1	0	WARN: masked: 0; miss: 1; hets: 2	VVX01873	Peru
Peru	0.997222	Malaysia	0.00277778	Vietnam	0	88	2	1	0	WARN: masked: 0; miss: 1; hets: 2	VVX01886	Peru
Peru	0.980073	Brazil	0.0173407	Malaysia	0.00258582	88	0	0	0		VVX01893	Peru
Peru	0.997222	Malaysia	0.00277778	Vietnam	0	88	0	2	0	WARN: masked: 0; miss: 2; hets: 0	VVX01902	Peru
Ethiopia	0.997222	Malaysia	0.00277778	Vietnam	0	88	0	0	0		VVX01915	Ethiopia
Ethiopia	0.997222	Malaysia	0.00277778	Vietnam	0	88	0	0	0		VVX01924	Ethiopia
Ethiopia	0.997222	Malaysia	0.00277778	Sudan	7.18249e-10	88	0	0	0		VVX01936	Ethiopia
Ethiopia	0.997222	Malaysia	0.00277778	Vietnam	0	88	0	0	0		VVX01945	Ethiopia
Ethiopia	0.997222	Malaysia	0.00277778	Vietnam	0	88	0	0	0		VVX01947	Ethiopia
Ethiopia	0.975027	Peru	0.0138889	Colombia	0.00829217	88	0	0	0		VVX01949	Ethiopia
Ethiopia	0.997222	Malaysia	0.00277778	Vietnam	0	88	0	0	0		VVX01951	Ethiopia
Ethiopia	0.997222	Malaysia	0.00277778	Vietnam	0	88	0	0	0		VVX01961	Ethiopia
Ethiopia	0.997222	Malaysia	0.00277778	Vietnam	0	88	0	0	0		VVX01965	Ethiopia
Ethiopia	0.997222	Malaysia	0.00277778	Vietnam	0	88	0	0	0		VVX01967	Ethiopia
Ethiopia	0.997222	Malaysia	0.00277779	Sudan	9.50516e-08	88	11	0	0	WARN: masked: 0; miss: 0; hets: 11	VVX01968	Ethiopia
Ethiopia	0.997222	Malaysia	0.00277778	Vietnam	0	88	0	0	0		VVX01969	Ethiopia
Ethiopia	0.997214	Malaysia	0.00277778	Sudan	7.97862e-06	88	0	0	0		VVX01970	Ethiopia
Ethiopia	0.997188	Malaysia	0.00277778	Madagascar	3.45369e-05	88	0	0	0		VVX01971	Ethiopia
Ethiopia	0.997222	Malaysia	0.00277778	Vietnam	0	88	1	0	0	WARN: masked: 0; miss: 0; hets: 1	VVX01973	Ethiopia
Ethiopia	0.997222	Malaysia	0.00277778	Vietnam	0	88	0	0	0		VVX01975	Ethiopia
Ethiopia	0.976042	India	0.0214181	Malaysia	0.0025398	88	0	0	0		VVX01983	Ethiopia
Ethiopia	0.997222	Malaysia	0.00277778	Vietnam	0	88	6	0	0	WARN: masked: 0; miss: 0; hets: 6	VVX01984	Ethiopia

## Sheet: ivd-geo55
Prediction_1	Prob_1	Prediction_2	Prob_2	Prediction_3	Prob_3	Count	Hets	Miss	Mask	Notes	Column_1	%COUNTRY
Peru	1	Vietnam	0	Indonesia	0	55	3	0	0	WARN: masked: 0; miss: 0; hets: 3	PP0097-C	Peru
Brazil	0.811933	Peru	0.188067	Vietnam	0	55	0	0	0		PQ0015-CW	Brazil
Thailand	0.979165	Myanmar	0.0208332	Philippines	1.39007e-06	55	0	0	0		VVX01150	Thailand
Thailand	0.94732	Myanmar	0.0526803	Vietnam	0	55	0	0	0		VVX01151	Thailand
Thailand	0.954762	Myanmar	0.0452381	Vietnam	0	55	0	0	0		VVX01152	Thailand
Thailand	0.988095	Myanmar	0.0119048	Vietnam	0	55	0	0	0		VVX01153	Thailand
Thailand	0.988095	Myanmar	0.0119048	Vietnam	0	55	0	0	0		VVX01161	Thailand
Peru	0.68107	Brazil	0.31893	Vietnam	0	55	0	0	0		VVX01162	Brazil
Brazil	0.811933	Peru	0.188067	Vietnam	0	55	0	0	0		VVX01166	Brazil
Brazil	0.989297	Peru	0.0107028	Vietnam	0	55	1	1	0	WARN: masked: 0; miss: 1; hets: 1	VVX01185	Brazil
Peru	1	Vietnam	0	Indonesia	0	55	0	0	0		VVX01250	Peru
Peru	1	Vietnam	0	Indonesia	0	55	0	0	0		VVX01252	Peru
Peru	1	Vietnam	0	Indonesia	0	55	0	0	0		VVX01266	Peru
Vietnam	0.730732	Cambodia	0.257218	Myanmar	0.0120494	55	0	0	0		VVX01269	Vietnam
Vietnam	0.851464	Cambodia	0.135631	Malaysia	0.010929	55	1	1	0	WARN: masked: 0; miss: 1; hets: 1	VVX01270	Vietnam
Vietnam	0.9042	Philippines	0.0647181	Cambodia	0.0310816	55	0	0	0		VVX01274	Vietnam
Vietnam	0.884615	Cambodia	0.115385	Indonesia	0	55	0	0	0		VVX01275	Vietnam
Vietnam	1	Indonesia	0	Bangladesh	0	55	3	0	0	WARN: masked: 0; miss: 0; hets: 3	VVX01277	Vietnam
Cambodia	0.536101	Vietnam	0.236112	Thailand	0.157251	55	0	0	0		VVX01278	Vietnam
Peru	0.973618	Brazil	0.0247573	Colombia	0.00162443	55	0	0	0		VVX01279	Peru
Vietnam	0.884615	Cambodia	0.115385	Indonesia	0	55	10	0	0	WARN: masked: 0; miss: 0; hets: 10	VVX01282	Vietnam
Vietnam	1	Indonesia	0	Bangladesh	0	55	0	0	0		VVX01286	Vietnam
Vietnam	0.767032	Cambodia	0.232968	Indonesia	0	55	5	0	0	WARN: masked: 0; miss: 0; hets: 5	VVX01289	Vietnam
Vietnam	0.877469	Cambodia	0.109271	Myanmar	0.0127483	55	0	0	0		VVX01292	Vietnam
Vietnam	0.951613	Cambodia	0.0483871	Indonesia	0	55	4	0	0	WARN: masked: 0; miss: 0; hets: 4	VVX01294	Vietnam
Vietnam	0.810029	Cambodia	0.145947	Myanmar	0.0440237	55	0	0	0		VVX01295	Vietnam
Ethiopia	0.3675	Afghanistan	0.317021	India	0.135069	55	0	0	0		VVX01303	Thailand
Ethiopia	0.3675	Afghanistan	0.317021	India	0.135069	55	0	0	0		VVX01304	Thailand
Colombia	1	Vietnam	0	Indonesia	0	55	2	0	0	WARN: masked: 0; miss: 0; hets: 2	VVX01332	Colombia
Thailand	0.920146	Myanmar	0.0798544	Vietnam	0	55	0	0	0		VVX01391	Thailand
Thailand	0.834623	Myanmar	0.165377	Vietnam	0	55	0	0	0		VVX01392	Thailand
Thailand	0.937851	Myanmar	0.0513999	Philippines	0.0107487	55	0	0	0		VVX01393	Thailand
Cambodia	0.68347	Thailand	0.275028	Myanmar	0.0365844	55	0	0	0		VVX01394	Thailand
Vietnam	0.693371	Cambodia	0.306629	Indonesia	0	55	0	0	0		VVX01395	Vietnam
Vietnam	0.884615	Cambodia	0.115385	Indonesia	0	55	0	0	0		VVX01396	Vietnam
Vietnam	1	Indonesia	0	Bangladesh	0	55	7	0	0	WARN: masked: 0; miss: 0; hets: 7	VVX01398	Vietnam
Vietnam	0.686975	Cambodia	0.313025	Indonesia	0	55	0	0	0		VVX01404	Vietnam
Vietnam	0.711228	Cambodia	0.288772	Indonesia	0	55	4	0	0	WARN: masked: 0; miss: 0; hets: 4	VVX01408	Vietnam
Vietnam	0.992103	Cambodia	0.00789678	Indonesia	0	55	0	0	0		VVX01409	Vietnam
Vietnam	0.842949	Cambodia	0.157051	Indonesia	0	55	0	0	0		VVX01410	Vietnam
Vietnam	0.82664	Indonesia	0.0861955	Cambodia	0.0775492	55	0	0	0		VVX01411	Vietnam
Cambodia	0.655362	Vietnam	0.344638	Indonesia	0	55	11	0	0	WARN: masked: 0; miss: 0; hets: 11	VVX01412	Vietnam
Cambodia	0.696844	Vietnam	0.303156	Indonesia	0	55	0	0	0		VVX01414	Vietnam
Vietnam	0.693371	Cambodia	0.306629	Indonesia	0	55	0	0	0		VVX01415	Vietnam
Vietnam	0.999752	Philippines	0.00024773	Indonesia	0	55	0	0	0		VVX01416	Vietnam
Vietnam	1	Indonesia	0	Bangladesh	0	55	3	0	0	WARN: masked: 0; miss: 0; hets: 3	VVX01417	Vietnam
Peru	1	Vietnam	0	Indonesia	0	55	0	0	0		VVX01421	Peru
Peru	1	Vietnam	0	Indonesia	0	55	0	0	0		VVX01439	Peru
Peru	0.991303	Brazil	0.00869679	Vietnam	0	55	1	0	0	WARN: masked: 0; miss: 0; hets: 1	VVX01445	Peru
Peru	1	Vietnam	0	Indonesia	0	55	0	0	0		VVX01456	Peru
Peru	1	Vietnam	0	Indonesia	0	55	0	1	0	WARN: masked: 0; miss: 1; hets: 0	VVX01462	Peru
Brazil	0.905924	Peru	0.0801868	India	0.0138889	55	0	0	0		VVX01541	Brazil
Thailand	0.862903	Vietnam	0.129032	Myanmar	0.00806452	55	0	0	0		VVX01650	Thailand
Cambodia	1	Vietnam	0	Indonesia	0	55	0	0	0		VVX01669	Cambodia
Vietnam	0.561734	Cambodia	0.438266	Indonesia	0	55	0	0	0		VVX01670	Cambodia
Cambodia	0.734689	Vietnam	0.265311	Indonesia	0	55	0	0	0		VVX01671	Cambodia
Cambodia	0.987162	Vietnam	0.0128379	Indonesia	0	55	2	0	0	WARN: masked: 0; miss: 0; hets: 2	VVX01672	Cambodia
Cambodia	1	Vietnam	0	Indonesia	0	55	0	0	0		VVX01673	Cambodia
Cambodia	1	Vietnam	0	Indonesia	0	55	0	0	0		VVX01674	Cambodia
Cambodia	0.985106	Vietnam	0.0148936	Indonesia	0	55	0	0	0		VVX01675	Cambodia
Cambodia	0.877964	Vietnam	0.122036	Indonesia	0	55	0	0	0		VVX01676	Cambodia
Cambodia	1	Vietnam	0	Indonesia	0	55	3	0	0	WARN: masked: 0; miss: 0; hets: 3	VVX01677	Cambodia
Cambodia	0.985106	Vietnam	0.0148936	Indonesia	0	55	0	0	0		VVX01678	Cambodia
Cambodia	0.722244	Vietnam	0.277756	Indonesia	0	55	0	0	0		VVX01679	Cambodia
Cambodia	1	Vietnam	0	Indonesia	0	55	0	0	0		VVX01680	Cambodia
Cambodia	0.999232	Vietnam	0.000768485	Indonesia	0	55	0	0	0		VVX01683	Cambodia
Cambodia	0.877964	Vietnam	0.122036	Indonesia	0	55	6	0	0	WARN: masked: 0; miss: 0; hets: 6	VVX01685	Cambodia
Cambodia	1	Vietnam	0	Indonesia	0	55	0	0	0		VVX01686	Cambodia
Cambodia	1	Vietnam	0	Indonesia	0	55	0	0	0		VVX01688	Cambodia
Cambodia	0.985105	Vietnam	0.0148936	Philippines	9.65511e-07	55	0	0	0		VVX01689	Cambodia
Cambodia	0.700549	Vietnam	0.299451	Indonesia	0	55	5	0	0	WARN: masked: 0; miss: 0; hets: 5	VVX01690	Cambodia
Cambodia	0.985106	Vietnam	0.0148936	Indonesia	0	55	4	0	0	WARN: masked: 0; miss: 0; hets: 4	VVX01692	Cambodia
Cambodia	0.988095	Myanmar	0.0119048	Vietnam	0	55	0	1	0	WARN: masked: 0; miss: 1; hets: 0	VVX01693	Cambodia
Cambodia	1	Vietnam	0	Indonesia	0	55	0	0	0		VVX01694	Cambodia
Cambodia	1	Vietnam	0	Indonesia	0	55	0	0	0		VVX01695	Cambodia
Cambodia	0.661547	Vietnam	0.338453	Indonesia	0	55	0	0	0		VVX01696	Cambodia
Cambodia	0.855971	Vietnam	0.144029	Indonesia	0	55	5	0	0	WARN: masked: 0; miss: 0; hets: 5	VVX01697	Cambodia
Cambodia	0.975476	Vietnam	0.0148927	Malaysia	0.00961538	55	2	0	0	WARN: masked: 0; miss: 0; hets: 2	VVX01698	Cambodia
Cambodia	0.986702	Malaysia	0.00961538	Vietnam	0.00368296	55	0	0	0		VVX01702	Cambodia
Vietnam	0.753492	Cambodia	0.246508	Indonesia	0	55	3	0	0	WARN: masked: 0; miss: 0; hets: 3	VVX01703	Cambodia
Cambodia	0.836297	Vietnam	0.163703	Indonesia	0	55	0	0	0		VVX01704	Cambodia
Cambodia	0.999992	China	8.10785e-06	Vietnam	0	55	1	0	0	WARN: masked: 0; miss: 0; hets: 1	VVX01706	Cambodia
Cambodia	0.567602	Vietnam	0.432398	Indonesia	0	55	2	0	0	WARN: masked: 0; miss: 0; hets: 2	VVX01707	Cambodia
Cambodia	1	Vietnam	0	Indonesia	0	55	0	0	0		VVX01709	Cambodia
Cambodia	1	Vietnam	0	Indonesia	0	55	5	0	0	WARN: masked: 0; miss: 0; hets: 5	VVX01710	Cambodia
Cambodia	1	Vietnam	0	Indonesia	0	55	4	0	0	WARN: masked: 0; miss: 0; hets: 4	VVX01711	Cambodia
Vietnam	0.693371	Cambodia	0.306629	Indonesia	0	55	4	0	0	WARN: masked: 0; miss: 0; hets: 4	VVX01712	Cambodia
Cambodia	0.880354	Vietnam	0.119646	Indonesia	0	55	0	0	0		VVX01713	Cambodia
Cambodia	0.985106	Vietnam	0.0148936	Indonesia	0	55	0	0	0		VVX01714	Cambodia
Cambodia	1	Vietnam	0	Indonesia	0	55	0	0	0		VVX01716	Cambodia
Cambodia	0.87734	Vietnam	0.121997	Myanmar	0.000663404	55	3	0	0	WARN: masked: 0; miss: 0; hets: 3	VVX01718	Cambodia
Cambodia	0.985106	Vietnam	0.0148936	Indonesia	0	55	5	0	0	WARN: masked: 0; miss: 0; hets: 5	VVX01719	Cambodia
Vietnam	0.544117	Cambodia	0.455883	Indonesia	0	55	1	0	0	WARN: masked: 0; miss: 0; hets: 1	VVX01720	Cambodia
Cambodia	0.877964	Vietnam	0.122036	Indonesia	0	55	0	1	0	WARN: masked: 0; miss: 1; hets: 0	VVX01721	Cambodia
Cambodia	0.877964	Vietnam	0.122036	Indonesia	0	55	1	0	0	WARN: masked: 0; miss: 0; hets: 1	VVX01723	Cambodia
Cambodia	0.999685	Myanmar	0.000267946	China	4.66582e-05	55	0	0	0		VVX01724	Cambodia
Cambodia	0.877964	Vietnam	0.122036	Indonesia	0	55	1	0	0	WARN: masked: 0; miss: 0; hets: 1	VVX01725	Cambodia
Cambodia	1	Vietnam	0	Indonesia	0	55	1	0	0	WARN: masked: 0; miss: 0; hets: 1	VVX01727	Cambodia
Cambodia	1	Vietnam	0	Indonesia	0	55	0	0	0		VVX01729	Cambodia
Cambodia	0.985106	Vietnam	0.0148936	Indonesia	0	55	0	0	0		VVX01731	Cambodia
Cambodia	1	Vietnam	0	Indonesia	0	55	0	0	0		VVX01732	Cambodia
Cambodia	1	Vietnam	0	Indonesia	0	55	0	0	0		VVX01734	Cambodia
Cambodia	1	Vietnam	0	Indonesia	0	55	0	0	0		VVX01735	Cambodia
Cambodia	0.985106	Vietnam	0.0148936	Indonesia	0	55	0	0	0		VVX01736	Cambodia
Cambodia	0.89211	Vietnam	0.107143	Myanmar	0.000747186	55	10	0	0	WARN: masked: 0; miss: 0; hets: 10	VVX01738	Cambodia
Cambodia	1	Vietnam	0	Indonesia	0	55	0	0	0		VVX01739	Cambodia
Cambodia	1	Vietnam	0	Indonesia	0	55	0	0	0		VVX01740	Cambodia
Cambodia	1	Vietnam	0	Indonesia	0	55	0	0	0		VVX01741	Cambodia
Cambodia	0.869409	Vietnam	0.130591	Indonesia	0	55	0	0	0		VVX01743	Cambodia
Cambodia	0.869409	Vietnam	0.130591	Indonesia	0	55	0	0	0		VVX01744	Cambodia
Cambodia	1	Vietnam	0	Indonesia	0	55	4	0	0	WARN: masked: 0; miss: 0; hets: 4	VVX01746	Cambodia
Cambodia	1	Vietnam	0	Indonesia	0	55	5	0	0	WARN: masked: 0; miss: 0; hets: 5	VVX01747	Cambodia
Cambodia	0.985106	Vietnam	0.0148936	Indonesia	0	55	8	0	0	WARN: masked: 0; miss: 0; hets: 8	VVX01749	Cambodia
Cambodia	0.820271	Vietnam	0.179729	Indonesia	0	55	4	0	0	WARN: masked: 0; miss: 0; hets: 4	VVX01750	Cambodia
Cambodia	0.557747	Vietnam	0.442253	Indonesia	0	55	0	0	0		VVX01751	Cambodia
Thailand	0.988095	Myanmar	0.0119048	Vietnam	0	55	7	0	0	WARN: masked: 0; miss: 0; hets: 7	VVX01752	Cambodia
Thailand	0.988095	Myanmar	0.0119048	Vietnam	0	55	2	0	0	WARN: masked: 0; miss: 0; hets: 2	VVX01753	Cambodia
Cambodia	1	Vietnam	0	Indonesia	0	55	2	0	0	WARN: masked: 0; miss: 0; hets: 2	VVX01755	Cambodia
Brazil	0.907512	Peru	0.0785995	India	0.0138889	55	0	1	0	WARN: masked: 0; miss: 1; hets: 0	VVX01793	Brazil
Peru	0.654065	Brazil	0.345935	Vietnam	0	55	0	0	0		VVX01799	Brazil
Peru	0.654065	Brazil	0.345935	Vietnam	0	55	0	0	0		VVX01812	Brazil
Brazil	0.918396	Peru	0.0816035	Vietnam	0	55	0	0	0		VVX01815	Brazil
Peru	1	Vietnam	0	Indonesia	0	55	0	0	0		VVX01873	Peru
Peru	0.696996	Brazil	0.295093	India	0.00791139	55	0	0	0		VVX01886	Peru
Peru	0.934564	Brazil	0.065436	Vietnam	0	55	0	0	0		VVX01893	Peru
Peru	0.987397	Mexico	0.012603	Vietnam	0	55	0	1	0	WARN: masked: 0; miss: 1; hets: 0	VVX01902	Peru
Ethiopia	0.913506	Afghanistan	0.0759632	India	0.0104263	55	0	0	0		VVX01915	Ethiopia
Ethiopia	0.985079	India	0.0138414	Afghanistan	0.00107951	55	0	0	0		VVX01924	Ethiopia
Ethiopia	0.997896	Bhutan	0.00210233	Sudan	1.30804e-06	55	0	0	0		VVX01936	Ethiopia
Ethiopia	0.986111	India	0.0138889	Vietnam	0	55	0	0	0		VVX01945	Ethiopia
Ethiopia	0.986092	India	0.0139077	Sudan	4.25537e-08	55	0	0	0		VVX01947	Ethiopia
Ethiopia	0.986015	India	0.0139088	Sudan	7.66149e-05	55	0	0	0		VVX01949	Ethiopia
Ethiopia	1	Vietnam	0	Indonesia	0	55	0	0	0		VVX01951	Ethiopia
Ethiopia	0.986111	India	0.0138889	Vietnam	0	55	0	0	0		VVX01961	Ethiopia
Ethiopia	0.986111	India	0.0138889	Vietnam	0	55	0	0	0		VVX01965	Ethiopia
Ethiopia	1	Vietnam	0	Indonesia	0	55	0	0	0		VVX01967	Ethiopia
Ethiopia	1	Vietnam	0	Indonesia	0	55	3	0	0	WARN: masked: 0; miss: 0; hets: 3	VVX01968	Ethiopia
Ethiopia	0.280758	Afghanistan	0.261029	Madagascar	0.161758	55	0	0	0		VVX01969	Ethiopia
Ethiopia	0.985505	India	0.0139179	Sudan	0.000576897	55	0	0	0		VVX01970	Ethiopia
Ethiopia	0.98611	India	0.0138889	Sudan	1.35437e-06	55	0	0	0		VVX01971	Ethiopia
Afghanistan	0.86072	India	0.137267	Ethiopia	0.00154738	55	1	0	0	WARN: masked: 0; miss: 0; hets: 1	VVX01973	Ethiopia
Ethiopia	0.986111	India	0.0138889	Vietnam	0	55	0	0	0		VVX01975	Ethiopia
Ethiopia	0.956084	India	0.041796	Afghanistan	0.00207164	55	0	0	0		VVX01983	Ethiopia
Ethiopia	1	Vietnam	0	Indonesia	0	55	3	0	0	WARN: masked: 0; miss: 0; hets: 3	VVX01984	Ethiopia

## Sheet: ivd-geo55+br38
Prediction_1	Prob_1	Prediction_2	Prob_2	Prediction_3	Prob_3	Count	Hets	Miss	Mask	Notes	Column_1	%COUNTRY
Peru	0.998563	Malaysia	0.00143678	Vietnam	0	93	5	0	0	WARN: masked: 0; miss: 0; hets: 5	PP0097-C	Peru
Brazil	0.629608	Peru	0.368916	Malaysia	0.00147608	93	0	0	0		PQ0015-CW	Brazil
Thailand	0.985806	Myanmar	0.0127573	Malaysia	0.00143678	93	0	0	0		VVX01150	Thailand
Thailand	0.899258	Myanmar	0.0993639	Malaysia	0.00137806	93	0	0	0		VVX01151	Thailand
Thailand	0.964175	Myanmar	0.0344984	Malaysia	0.00132648	93	0	0	0		VVX01152	Thailand
Thailand	0.950571	Vietnam	0.0288809	Myanmar	0.0189531	93	0	0	0		VVX01153	Thailand
Thailand	0.990729	Cambodia	0.00772526	Malaysia	0.00154611	93	1	0	0	WARN: masked: 0; miss: 0; hets: 1	VVX01161	Thailand
Peru	0.687381	Brazil	0.311137	Malaysia	0.00148242	93	0	1	0	WARN: masked: 0; miss: 1; hets: 0	VVX01162	Brazil
Brazil	0.629608	Peru	0.368916	Malaysia	0.00147608	93	0	0	0		VVX01166	Brazil
Brazil	0.998563	Malaysia	0.00143678	Vietnam	0	93	1	1	0	WARN: masked: 0; miss: 1; hets: 1	VVX01185	Brazil
Peru	0.998563	Malaysia	0.00143678	Vietnam	0	93	0	0	0		VVX01250	Peru
Peru	0.998563	Malaysia	0.00143678	Vietnam	0	93	0	1	0	WARN: masked: 0; miss: 1; hets: 0	VVX01252	Peru
Peru	0.998563	Malaysia	0.00143678	Vietnam	0	93	0	0	0		VVX01266	Peru
Vietnam	0.839468	Cambodia	0.159091	Malaysia	0.00144126	93	0	0	0		VVX01269	Vietnam
Vietnam	0.910597	Cambodia	0.0879411	Malaysia	0.00146225	93	3	1	0	WARN: masked: 0; miss: 1; hets: 3	VVX01270	Vietnam
Vietnam	0.947739	Cambodia	0.0508039	Malaysia	0.00144924	93	0	0	0		VVX01274	Vietnam
Vietnam	0.998563	Malaysia	0.00143678	Indonesia	0	93	0	0	0		VVX01275	Vietnam
Vietnam	0.998563	Malaysia	0.00143678	Indonesia	0	93	10	0	0	WARN: masked: 0; miss: 0; hets: 10	VVX01277	Vietnam
Vietnam	0.778825	Cambodia	0.219703	Malaysia	0.00147162	93	0	0	0		VVX01278	Vietnam
Peru	0.998563	Malaysia	0.00143678	Colombia	1.76225e-07	93	0	0	0		VVX01279	Peru
Vietnam	0.99396	Cambodia	0.00457827	Malaysia	0.00146198	93	15	0	0	WARN: masked: 0; miss: 0; hets: 15	VVX01282	Vietnam
Vietnam	0.995649	Cambodia	0.00288299	Malaysia	0.00146822	93	0	0	0		VVX01286	Vietnam
Vietnam	0.728807	Cambodia	0.269756	Malaysia	0.00143678	93	10	0	0	WARN: masked: 0; miss: 0; hets: 10	VVX01289	Vietnam
Vietnam	0.998561	Malaysia	0.00143735	Philippines	1.92527e-06	93	0	0	0		VVX01292	Vietnam
Vietnam	0.698609	Cambodia	0.285073	Myanmar	0.014846	93	9	0	0	WARN: masked: 0; miss: 0; hets: 9	VVX01294	Vietnam
Vietnam	0.76836	Cambodia	0.212727	Myanmar	0.0174419	93	0	0	0		VVX01295	Vietnam
Myanmar	0.500865	Ethiopia	0.180758	Afghanistan	0.178639	93	0	0	0		VVX01303	Thailand
Myanmar	0.500865	Ethiopia	0.180758	Afghanistan	0.178639	93	0	0	0		VVX01304	Thailand
Colombia	0.998563	Malaysia	0.00143678	Vietnam	0	93	4	0	0	WARN: masked: 0; miss: 0; hets: 4	VVX01332	Colombia
Thailand	0.614978	Myanmar	0.383656	Malaysia	0.00136568	93	0	0	1	WARN: masked: 1; miss: 0; hets: 0	VVX01391	Thailand
Thailand	0.9146	Myanmar	0.0840224	Malaysia	0.00137806	93	0	0	0		VVX01392	Thailand
Thailand	0.982946	Myanmar	0.0153061	Malaysia	0.00159446	93	0	0	1	WARN: masked: 1; miss: 0; hets: 0	VVX01393	Thailand
Thailand	0.841651	Cambodia	0.112456	Myanmar	0.0446802	93	0	0	0		VVX01394	Thailand
Vietnam	0.639668	Cambodia	0.358895	Malaysia	0.00143678	93	0	0	0		VVX01395	Vietnam
Vietnam	0.998563	Malaysia	0.00143678	Indonesia	0	93	0	0	0		VVX01396	Vietnam
Vietnam	0.998563	Malaysia	0.00143678	Indonesia	0	93	11	0	0	WARN: masked: 0; miss: 0; hets: 11	VVX01398	Vietnam
Vietnam	0.812141	Cambodia	0.186422	Malaysia	0.00143678	93	0	0	0		VVX01404	Vietnam
Vietnam	0.90078	Cambodia	0.0977507	Malaysia	0.0014695	93	12	0	0	WARN: masked: 0; miss: 0; hets: 12	VVX01408	Vietnam
Vietnam	0.99856	Malaysia	0.0014405	Indonesia	0	93	0	0	0		VVX01409	Vietnam
Vietnam	0.996102	Cambodia	0.00243722	Malaysia	0.00146115	93	3	0	0	WARN: masked: 0; miss: 0; hets: 3	VVX01410	Vietnam
Vietnam	0.602818	Cambodia	0.35411	Thailand	0.0365854	93	0	0	0		VVX01411	Vietnam
Cambodia	0.684351	Vietnam	0.31428	Malaysia	0.00136874	93	22	0	0	WARN: masked: 0; miss: 0; hets: 22	VVX01412	Vietnam
Vietnam	0.778825	Cambodia	0.219703	Malaysia	0.00147162	93	0	0	0		VVX01414	Vietnam
Vietnam	0.927543	Cambodia	0.03637	Thailand	0.0346154	93	0	0	0		VVX01415	Vietnam
Vietnam	0.998556	Malaysia	0.00144411	Indonesia	0	93	0	0	0		VVX01416	Vietnam
Vietnam	0.998563	Malaysia	0.00143678	Indonesia	0	93	6	0	0	WARN: masked: 0; miss: 0; hets: 6	VVX01417	Vietnam
Peru	0.998563	Malaysia	0.00143678	Vietnam	0	93	0	0	0		VVX01421	Peru
Peru	0.998563	Malaysia	0.00143678	Vietnam	0	93	0	0	0		VVX01439	Peru
Brazil	0.909721	Peru	0.0888426	Malaysia	0.00143678	93	1	0	0	WARN: masked: 0; miss: 0; hets: 1	VVX01445	Peru
Peru	0.998525	Malaysia	0.00143678	Colombia	3.80631e-05	93	0	0	0		VVX01456	Peru
Peru	0.998563	Malaysia	0.00143678	Vietnam	0	93	0	1	0	WARN: masked: 0; miss: 1; hets: 0	VVX01462	Peru
Brazil	0.998563	Malaysia	0.00143678	Vietnam	0	93	0	0	0		VVX01541	Brazil
Thailand	0.983098	Myanmar	0.0153061	Malaysia	0.00159541	93	0	0	0		VVX01650	Thailand
Cambodia	0.998563	Malaysia	0.00143678	Vietnam	0	93	0	0	0		VVX01669	Cambodia
Cambodia	0.821463	Vietnam	0.177101	Malaysia	0.00143678	93	0	0	0		VVX01670	Cambodia
Cambodia	0.998563	Malaysia	0.00143678	Vietnam	0	93	0	0	0		VVX01671	Cambodia
Cambodia	0.92553	Vietnam	0.0730337	Malaysia	0.00143678	93	10	0	0	WARN: masked: 0; miss: 0; hets: 10	VVX01672	Cambodia
Cambodia	0.998563	Malaysia	0.00143678	Vietnam	0	93	0	0	0		VVX01673	Cambodia
Cambodia	0.92553	Vietnam	0.0730337	Malaysia	0.00143678	93	0	0	0		VVX01674	Cambodia
Cambodia	0.872985	Vietnam	0.0940514	Thailand	0.0315265	93	0	0	0		VVX01675	Cambodia
Cambodia	0.748429	Vietnam	0.250134	Malaysia	0.00143678	93	0	0	0		VVX01676	Cambodia
Cambodia	0.970359	Vietnam	0.0282039	Malaysia	0.00143678	93	7	0	0	WARN: masked: 0; miss: 0; hets: 7	VVX01677	Cambodia
Cambodia	0.748716	Vietnam	0.249915	Malaysia	0.00136874	93	0	0	0		VVX01678	Cambodia
Cambodia	0.874864	Vietnam	0.123762	Malaysia	0.00137483	93	0	0	0		VVX01679	Cambodia
Cambodia	0.986939	Thailand	0.0116239	Malaysia	0.00143678	93	0	0	0		VVX01680	Cambodia
Cambodia	0.974513	Vietnam	0.0240506	Malaysia	0.00143678	93	0	0	0		VVX01683	Cambodia
Cambodia	0.748429	Vietnam	0.250134	Malaysia	0.00143678	93	15	0	0	WARN: masked: 0; miss: 0; hets: 15	VVX01685	Cambodia
Cambodia	0.901479	Vietnam	0.0970843	Malaysia	0.00143678	93	0	0	0		VVX01686	Cambodia
Cambodia	0.81057	Vietnam	0.187993	Malaysia	0.00143678	93	0	0	0		VVX01688	Cambodia
Vietnam	0.526089	Cambodia	0.472409	Malaysia	0.00147161	93	0	0	0		VVX01689	Cambodia
Vietnam	0.628807	Cambodia	0.369756	Malaysia	0.00143678	93	13	0	0	WARN: masked: 0; miss: 0; hets: 13	VVX01690	Cambodia
Cambodia	0.974513	Vietnam	0.0240506	Malaysia	0.00143678	93	9	0	0	WARN: masked: 0; miss: 0; hets: 9	VVX01692	Cambodia
Cambodia	0.998563	Malaysia	0.00143678	Vietnam	0	93	0	1	0	WARN: masked: 0; miss: 1; hets: 0	VVX01693	Cambodia
Cambodia	0.901479	Vietnam	0.0970843	Malaysia	0.00143678	93	0	0	0		VVX01694	Cambodia
Cambodia	0.901479	Vietnam	0.0970843	Malaysia	0.00143678	93	0	0	0		VVX01695	Cambodia
Cambodia	0.75144	Vietnam	0.247191	Malaysia	0.00136874	93	0	0	0		VVX01696	Cambodia
Cambodia	0.819188	Vietnam	0.147065	Thailand	0.032378	93	14	0	0	WARN: masked: 0; miss: 0; hets: 14	VVX01697	Cambodia
Cambodia	0.842349	Vietnam	0.156282	Malaysia	0.00136874	93	5	0	0	WARN: masked: 0; miss: 0; hets: 5	VVX01698	Cambodia
Cambodia	0.840915	Vietnam	0.129048	Myanmar	0.0152981	93	0	0	0		VVX01702	Cambodia
Cambodia	0.549945	Vietnam	0.432933	Thailand	0.0156465	93	11	0	0	WARN: masked: 0; miss: 0; hets: 11	VVX01703	Cambodia
Cambodia	0.962962	Thailand	0.0356015	Malaysia	0.00143678	93	0	0	0		VVX01704	Cambodia
Cambodia	0.998563	Malaysia	0.00143678	Vietnam	0	93	1	0	0	WARN: masked: 0; miss: 0; hets: 1	VVX01706	Cambodia
Cambodia	0.606777	Vietnam	0.391786	Malaysia	0.00143678	93	6	0	0	WARN: masked: 0; miss: 0; hets: 6	VVX01707	Cambodia
Cambodia	0.966557	Thailand	0.0320059	Malaysia	0.00143678	93	0	0	0		VVX01709	Cambodia
Cambodia	0.998563	Malaysia	0.00143678	Vietnam	0	93	9	0	0	WARN: masked: 0; miss: 0; hets: 9	VVX01710	Cambodia
Cambodia	0.998563	Malaysia	0.00143678	Vietnam	0	93	14	0	0	WARN: masked: 0; miss: 0; hets: 14	VVX01711	Cambodia
Vietnam	0.8787	Cambodia	0.119828	Malaysia	0.00147162	93	6	0	0	WARN: masked: 0; miss: 0; hets: 6	VVX01712	Cambodia
Cambodia	0.79016	Vietnam	0.208403	Malaysia	0.00143678	93	0	0	0		VVX01713	Cambodia
Cambodia	0.908862	Vietnam	0.0897692	Malaysia	0.00136874	93	0	0	0		VVX01714	Cambodia
Cambodia	0.998563	Malaysia	0.00143678	Philippines	1.55095e-07	93	0	0	0		VVX01716	Cambodia
Cambodia	0.872985	Vietnam	0.0940514	Thailand	0.0315265	93	6	0	0	WARN: masked: 0; miss: 0; hets: 6	VVX01718	Cambodia
Cambodia	0.842349	Vietnam	0.156282	Malaysia	0.00136874	93	8	0	0	WARN: masked: 0; miss: 0; hets: 8	VVX01719	Cambodia
Vietnam	0.878825	Cambodia	0.119703	Malaysia	0.00147162	93	1	0	0	WARN: masked: 0; miss: 0; hets: 1	VVX01720	Cambodia
Cambodia	0.722946	Vietnam	0.244158	Thailand	0.0315265	93	0	2	0	WARN: masked: 0; miss: 2; hets: 0	VVX01721	Cambodia
Cambodia	0.528847	Vietnam	0.469717	Malaysia	0.00143678	93	3	1	0	WARN: masked: 0; miss: 1; hets: 3	VVX01723	Cambodia
Cambodia	0.986462	Vietnam	0.0121014	Malaysia	0.00143678	93	0	0	0		VVX01724	Cambodia
Cambodia	0.571463	Vietnam	0.427101	Malaysia	0.00143678	93	1	0	0	WARN: masked: 0; miss: 0; hets: 1	VVX01725	Cambodia
Cambodia	0.8664	Vietnam	0.132232	Malaysia	0.00136874	93	2	0	0	WARN: masked: 0; miss: 0; hets: 2	VVX01727	Cambodia
Cambodia	0.998563	Malaysia	0.00143678	Vietnam	0	93	0	0	0		VVX01729	Cambodia
Cambodia	0.820504	Vietnam	0.156755	Thailand	0.0213142	93	0	0	0		VVX01731	Cambodia
Cambodia	0.998563	Malaysia	0.00143678	Vietnam	0	93	0	0	0		VVX01732	Cambodia
Cambodia	0.998563	Malaysia	0.00143678	Vietnam	0	93	0	0	0		VVX01734	Cambodia
Vietnam	0.539672	Cambodia	0.422306	Thailand	0.0365854	93	0	0	0		VVX01735	Cambodia
Cambodia	0.998563	Malaysia	0.00143678	Vietnam	0	93	0	0	0		VVX01736	Cambodia
Cambodia	0.894231	Vietnam	0.0730337	Thailand	0.0312986	93	17	0	0	WARN: masked: 0; miss: 0; hets: 17	VVX01738	Cambodia
Cambodia	0.977774	Vietnam	0.0207892	Malaysia	0.00143678	93	0	0	0		VVX01739	Cambodia
Cambodia	0.872985	Vietnam	0.0940514	Thailand	0.0315265	93	0	0	0		VVX01740	Cambodia
Cambodia	0.998563	Malaysia	0.00143678	Vietnam	0	93	0	0	0		VVX01741	Cambodia
Cambodia	0.622655	Vietnam	0.375912	Malaysia	0.00143281	93	0	0	0		VVX01743	Cambodia
Cambodia	0.622655	Vietnam	0.375912	Malaysia	0.00143281	93	0	0	0		VVX01744	Cambodia
Cambodia	0.95294	Vietnam	0.0456231	Malaysia	0.00143678	93	6	0	0	WARN: masked: 0; miss: 0; hets: 6	VVX01746	Cambodia
Cambodia	0.998563	Malaysia	0.00143678	Vietnam	0	93	13	0	0	WARN: masked: 0; miss: 0; hets: 13	VVX01747	Cambodia
Cambodia	0.782076	Vietnam	0.18496	Thailand	0.0315265	93	10	0	0	WARN: masked: 0; miss: 0; hets: 10	VVX01749	Cambodia
Cambodia	0.593855	Vietnam	0.252722	Thailand	0.151986	93	13	0	0	WARN: masked: 0; miss: 0; hets: 13	VVX01750	Cambodia
Cambodia	0.713389	Vietnam	0.285175	Malaysia	0.00143678	93	0	0	0		VVX01751	Cambodia
Thailand	0.998563	Malaysia	0.00143678	Vietnam	0	93	14	0	0	WARN: masked: 0; miss: 0; hets: 14	VVX01752	Cambodia
Thailand	0.998563	Malaysia	0.00143678	Vietnam	0	93	2	0	0	WARN: masked: 0; miss: 0; hets: 2	VVX01753	Cambodia
Cambodia	0.998563	Malaysia	0.00143678	Vietnam	0	93	4	0	0	WARN: masked: 0; miss: 0; hets: 4	VVX01755	Cambodia
Brazil	0.998563	Malaysia	0.00143678	Vietnam	0	93	0	1	0	WARN: masked: 0; miss: 1; hets: 0	VVX01793	Brazil
Brazil	0.998563	Malaysia	0.00143678	Vietnam	0	93	0	0	0		VVX01799	Brazil
Brazil	0.936665	Peru	0.0618981	Malaysia	0.00143678	93	0	0	0		VVX01812	Brazil
Brazil	0.998333	Malaysia	0.00143678	Colombia	0.000230015	93	6	0	0	WARN: masked: 0; miss: 0; hets: 6	VVX01815	Brazil
Peru	0.998563	Malaysia	0.00143678	Vietnam	0	93	2	1	0	WARN: masked: 0; miss: 1; hets: 2	VVX01873	Peru
Peru	0.998563	Malaysia	0.00143678	Vietnam	0	93	1	1	0	WARN: masked: 0; miss: 1; hets: 1	VVX01886	Peru
Peru	0.998318	Malaysia	0.00143811	Brazil	0.000243853	93	0	0	0		VVX01893	Peru
Peru	0.998563	Malaysia	0.00143678	Vietnam	0	93	0	2	0	WARN: masked: 0; miss: 2; hets: 0	VVX01902	Peru
Ethiopia	0.998563	Malaysia	0.00143678	Vietnam	0	93	0	0	0		VVX01915	Ethiopia
Ethiopia	0.998563	Malaysia	0.00143678	Vietnam	0	93	0	0	0		VVX01924	Ethiopia
Ethiopia	0.998563	Malaysia	0.00143678	Sudan	3.4587e-07	93	0	0	0		VVX01936	Ethiopia
Ethiopia	0.998563	Malaysia	0.00143678	Vietnam	0	93	0	0	0		VVX01945	Ethiopia
Ethiopia	0.998563	Malaysia	0.00143678	Vietnam	0	93	0	0	0		VVX01947	Ethiopia
Ethiopia	0.843385	Sudan	0.155179	Malaysia	0.00143679	93	0	0	0		VVX01949	Ethiopia
Ethiopia	0.998563	Malaysia	0.00143678	Vietnam	0	93	0	0	0		VVX01951	Ethiopia
Ethiopia	0.998563	Malaysia	0.00143678	Vietnam	0	93	0	0	0		VVX01961	Ethiopia
Ethiopia	0.998563	Malaysia	0.00143678	Vietnam	0	93	0	0	0		VVX01965	Ethiopia
Ethiopia	0.998563	Malaysia	0.00143678	Vietnam	0	93	0	0	0		VVX01967	Ethiopia
Ethiopia	0.953581	India	0.0452408	Malaysia	0.00117678	93	12	0	0	WARN: masked: 0; miss: 0; hets: 12	VVX01968	Ethiopia
Ethiopia	0.995304	Iran	0.00324891	Malaysia	0.00143714	93	0	0	0		VVX01969	Ethiopia
Ethiopia	0.781772	Sudan	0.216791	Malaysia	0.00143679	93	0	0	0		VVX01970	Ethiopia
Ethiopia	0.998563	Malaysia	0.00143678	Vietnam	0	93	0	0	0		VVX01971	Ethiopia
Ethiopia	0.953451	India	0.0453687	Malaysia	0.00118011	93	2	0	0	WARN: masked: 0; miss: 0; hets: 2	VVX01973	Ethiopia
Ethiopia	0.998563	Malaysia	0.00143678	Vietnam	0	93	0	0	0		VVX01975	Ethiopia
Ethiopia	0.953398	India	0.0452406	Malaysia	0.00117678	93	0	0	0		VVX01983	Ethiopia
Ethiopia	0.998563	Malaysia	0.00143678	Vietnam	0	93	9	0	0	WARN: masked: 0; miss: 0; hets: 9	VVX01984	Ethiopia
